# Supplementary material for: The characteristics of krill swarms in relation to aggregating Antarctic blue whales
Source: Sci Rep. 2019 Nov 11;9:16487. doi: 10.1038/s41598-019-52792-4 (PMC6848198; doi:10.1038/s41598-019-52792-4)
Supplement: Supplementary file 1 — Dataset 1 [file 41598_2019_52792_MOESM1_ESM.xlsx]

## Sheet: Cover Sheet
Supplementary Data for the manuscript titled "The characteristics of krill swarms in relation to aggregating Antarctic blue whales"
Miller, E. J.1,2,*, Potts, J. M.3, Cox, M. J.1, Miller, B. S.1, Calderan, S.4, Leaper, R.5, Olson, P. 6, O’Driscoll, R. L. 7, Double, M. C.1
1 Australian Antarctic Division, 203 Channel Highway, Kingston, Australia
2 E Miller Consulting, Hobart, Tasmania, Australia
3 The Analytical Edge, PO Box 47, Blackmans Bay, Tasmania, Australia
4 Scottish Association for Marine Science, University of the Highlands and Islands, Oban, Argyll, UK
5 International Fund for Animal Welfare, 87-90 Albert Embankment, Lambeth, London, UK
6 Southwest Fisheries Science Center, National Marine Fisheries Service/National Oceanic and Atmospheric Administration, La Jolla, California, USA
7 National Institute of Water & Atmospheric Research Limited, Wellington, New Zealand
*Corresponding author: elanorjh@gmail.com
Data owners: Australian Antarctic Division, Australia; National Institute of Water and Atmospheric Research, New Zealand
Data collected during the New Zealand-Australia Antarctic Ecosystem Voyage (January 29th – March 11th, 2015)

## Sheet: All Krill Data - Raw
Region_ID	Region_name	Region_class	Process_ID	Sv_mean	NASC	Sv_max	Sv_min	Sv_noise	NASC_noise	Height_mean	Depth_mean	Good_samples	Ping_S	Ping_E	Ping_M	Dist_S	Dist_E	Dist_M	VL_start	VL_end	VL_mid	Date_S	Time_S	Date_E	Time_E	Date_M	Time_M	Lat_S	Lon_S	Lat_E	Lon_E	Lat_M	Lon_M	Exclude_below_line_depth_mean	Program_version	Processing_version	Processing_date	Processing_time	EV_filename	Alpha	Gain_constant	Noise_Sv_1m	Minimum_Sv_threshold_applied	Minimum_integration_threshold	Maximum_Sv_threshold_applied	Maximum_integration_threshold	Exclude_above_line_applied	Exclude_above_line_depth_mean	Exclude_below_line_applied
1	Region1	agg	2950107	-54.4103	925.447	-44.3558	-99.2888	-962.032	0	5.92776	50.864	93	135	137	136	0.970973	1.00502	0.987994	2226.04	2226.07	2226.06	20150207	05:41:44.0830	20150207	05:41:56.0850	20150207	05:41:50.0840	-66.7709	163.618	-66.771	163.619	-66.771	163.619	250	8.0.86.31499	3	20170717	11:36:10.7080	E:/2015Tangaroa/WS/WS01.EV	0.03744	-9999	-999	1	-100	0	-50	1	5	1
3	Region3	agg	2950107	-58.8342	722.223	-44.6999	-99.9465	-977.254	0	12.8116	11.8709	335	166	170	168	1.54022	1.61732	1.57871	2226.61	2226.68	2226.65	20150207	05:44:50.1220	20150207	05:45:14.1280	20150207	05:45:02.1250	-66.7713	163.642	-66.7713	163.645	-66.7713	163.644	250	8.0.86.31499	3	20170717	11:36:10.7080	E:/2015Tangaroa/WS/WS01.EV	0.03744	-9999	-999	1	-100	0	-50	1	5	1
5	Region5	agg	2950107	-58.2945	1138.21	-45.7238	-99.9238	-972.708	0	17.8311	16.3149	1119	240	251	245	2.97614	3.18882	3.07291	2228.04	2228.26	2228.14	20150207	05:52:14.2150	20150207	05:53:20.2290	20150207	05:52:44.2220	-66.772	163.702	-66.7722	163.711	-66.7721	163.706	250	8.0.86.31499	3	20170717	11:36:10.7080	E:/2015Tangaroa/WS/WS01.EV	0.03744	-9999	-999	1	-100	0	-50	1	5	1
6	Region6	agg	2950107	-63.9857	134.969	-54.2687	-78.4549	-939.179	0	7.83993	211.869	123	356	358	357	5.21635	5.25482	5.23567	2230.28	2230.32	2230.3	20150207	06:03:50.3610	20150207	06:04:02.3630	20150207	06:03:56.3620	-66.7736	163.796	-66.7737	163.798	-66.7736	163.797	250	8.0.86.31499	3	20170717	11:36:10.7080	E:/2015Tangaroa/WS/WS01.EV	0.03744	-9999	-999	1	-100	0	-50	1	5	1
7	Region7	agg	2950107	-65.5439	172.789	-55.1781	-99.7234	-972.983	0	14.3687	16.1168	526	455	461	458	7.10641	7.22122	7.16371	2232.17	2232.29	2232.23	20150207	06:13:44.4860	20150207	06:14:20.4950	20150207	06:14:02.4900	-66.7747	163.876	-66.7748	163.881	-66.7747	163.878	250	8.0.86.31499	3	20170717	11:36:10.7080	E:/2015Tangaroa/WS/WS01.EV	0.03744	-9999	-999	1	-100	0	-50	1	5	1
8	Region8	agg	2950107	-66.5576	61.9067	-58.6185	-99.7545	-972.949	0	6.50141	17.8114	170	1022	1026	1024	18.1487	18.2275	18.1882	2243.2	2243.28	2243.24	20150207	07:10:27.1610	20150207	07:10:51.1640	20150207	07:10:39.1630	-66.7818	164.34	-66.7818	164.343	-66.7818	164.341	250	8.0.86.31499	3	20170717	11:36:10.7080	E:/2015Tangaroa/WS/WS01.EV	0.03744	-9999	-999	1	-100	0	-50	1	5	1
9	Region9	agg	2950107	-55.7731	11030.9	-41.0409	-99.8415	-953.989	0	96.7005	68.947	12137	1022	1045	1033	18.1487	18.6009	18.3653	2243.2	2243.65	2243.42	20150207	07:10:27.1610	20150207	07:12:45.1760	20150207	07:11:33.1690	-66.7818	164.34	-66.782	164.359	-66.7819	164.349	250	8.0.86.31499	3	20170717	11:36:10.7080	E:/2015Tangaroa/WS/WS01.EV	0.03744	-9999	-999	1	-100	0	-50	1	5	1
10	Region10	agg	2950107	-67.257	35.0289	-60.4982	-99.2427	-979.343	0	4.32153	9.17508	113	1079	1083	1081	19.2701	19.3486	19.3093	2244.32	2244.4	2244.36	20150207	07:16:09.1990	20150207	07:16:33.2010	20150207	07:16:21.2000	-66.7823	164.387	-66.7823	164.39	-66.7823	164.389	250	8.0.86.31499	3	20170717	11:36:10.7080	E:/2015Tangaroa/WS/WS01.EV	0.03744	-9999	-999	1	-100	0	-50	1	5	1
11	Region11	agg	2950107	-60.123	721.049	-45.8762	-99.8513	-969.256	0	17.2096	25.7188	270	1260	1262	1261	22.8009	22.8396	22.8201	2247.85	2247.89	2247.87	20150207	07:34:15.3190	20150207	07:34:27.3200	20150207	07:34:21.3190	-66.7841	164.535	-66.7841	164.537	-66.7841	164.536	250	8.0.86.31499	3	20170717	11:36:10.7080	E:/2015Tangaroa/WS/WS01.EV	0.03744	-9999	-999	1	-100	0	-50	1	5	1
12	Region12	agg	2950107	-57.6392	2022.61	-44.4381	-99.6241	-969.956	0	27.2486	22.0907	855	1337	1342	1339	24.2874	24.3839	24.326	2249.34	2249.43	2249.37	20150207	07:41:57.3690	20150207	07:42:27.3730	20150207	07:42:09.3710	-66.7856	164.598	-66.7858	164.602	-66.7857	164.599	250	8.0.86.31499	3	20170717	11:36:10.7080	E:/2015Tangaroa/WS/WS01.EV	0.03744	-9999	-999	1	-100	0	-50	1	5	1
13	Region13	agg	2950107	-59.1342	991.634	-44.0576	-99.9838	-971.897	0	18.8486	18.5091	690	1448	1454	1451	26.426	26.5418	26.4838	2251.47	2251.59	2251.53	20150207	07:53:03.4420	20150207	07:53:39.4460	20150207	07:53:21.4440	-66.7883	164.688	-66.7884	164.692	-66.7884	164.69	250	8.0.86.31499	3	20170717	11:36:10.7080	E:/2015Tangaroa/WS/WS01.EV	0.03744	-9999	-999	1	-100	0	-50	1	5	1
14	Region14	agg	2950107	-56.2028	958.267	-45.0384	-99.2241	-959.171	0	9.27407	60.5086	194	1497	1500	1498	27.3694	27.427	27.3885	2252.42	2252.47	2252.44	20150207	07:57:57.4740	20150207	07:58:15.4760	20150207	07:58:03.4760	-66.7894	164.727	-66.7895	164.73	-66.7894	164.728	250	8.0.86.31499	3	20170717	11:36:10.7080	E:/2015Tangaroa/WS/WS01.EV	0.03744	-9999	-999	1	-100	0	-50	1	5	1
18	Region18	agg	2950107	-55.85	2124.26	-42.3561	-99.8882	-971.435	0	18.9545	19.7041	793	2208	2215	2211	37.9772	38.0441	38.0061	2263.02	2263.08	2263.05	20150207	08:53:16.2940	20150207	08:53:37.3010	20150207	08:53:25.2970	-66.8014	165.173	-66.8015	165.175	-66.8015	165.174	250	8.0.86.31499	3	20170717	11:36:10.7080	E:/2015Tangaroa/WS/WS01.EV	0.03744	-9999	-999	1	-100	0	-50	1	5	1
19	Region19	agg	2950107	-55.2056	2112.88	-42.301	-99.7225	-975.08	0	16.2535	13.7227	680	2227	2234	2230	38.1582	38.2249	38.187	2263.2	2263.27	2263.23	20150207	08:54:13.3150	20150207	08:54:34.3230	20150207	08:54:22.3190	-66.8016	165.18	-66.8017	165.183	-66.8017	165.181	250	8.0.86.31499	3	20170717	11:36:10.7080	E:/2015Tangaroa/WS/WS01.EV	0.03744	-9999	-999	1	-100	0	-50	1	5	1
20	Region20	agg	2950107	-58.4182	647.383	-45.5541	-99.9671	-975.896	0	10.435	13.3187	382	2420	2426	2423	39.9953	40.0525	40.0241	2265.04	2265.09	2265.06	20150207	09:03:52.5330	20150207	09:04:10.5400	20150207	09:04:01.5370	-66.8048	165.257	-66.8049	165.259	-66.8048	165.258	250	8.0.86.31499	3	20170717	11:36:10.7080	E:/2015Tangaroa/WS/WS01.EV	0.03744	-9999	-999	1	-100	0	-50	1	5	1
22	Region22	agg	2950107	-63.1059	224.133	-51.2946	-99.9915	-972.684	0	10.6317	18.3418	278	2527	2531	2529	41.0182	41.0565	41.0373	2266.06	2266.1	2266.08	20150207	09:09:13.6540	20150207	09:09:25.6580	20150207	09:09:19.6560	-66.8073	165.3	-66.8074	165.301	-66.8074	165.3	250	8.0.86.31499	3	20170717	11:36:10.7080	E:/2015Tangaroa/WS/WS01.EV	0.03744	-9999	-999	1	-100	0	-50	1	5	1
23	Region23	agg	2950107	-66.8352	43.8404	-59.2704	-86.6063	-950.084	0	4.90793	109.868	77	2563	2565	2564	41.3632	41.3823	41.3728	2266.4	2266.42	2266.41	20150207	09:11:01.6950	20150207	09:11:07.6970	20150207	09:11:04.6950	-66.8082	165.314	-66.8083	165.315	-66.8082	165.314	250	8.0.86.31499	3	20170717	11:36:10.7080	E:/2015Tangaroa/WS/WS01.EV	0.03744	-9999	-999	1	-100	0	-50	1	5	1
24	Region24	agg	2950107	-57.0147	1283.79	-45.129	-99.9689	-974.949	0	14.9787	13.7555	705	2844	2852	2848	44.0563	44.1331	44.0946	2269.09	2269.17	2269.13	20150207	09:25:05.0120	20150207	09:25:29.0220	20150207	09:25:17.0170	-66.8152	165.426	-66.8154	165.429	-66.8153	165.428	250	8.0.86.31499	3	20170717	11:36:10.7080	E:/2015Tangaroa/WS/WS01.EV	0.03744	-9999	-999	1	-100	0	-50	1	5	1
25	Region25	agg	2950107	-65.2069	99.4018	-54.4172	-99.5121	-975.204	0	7.64872	15.0106	120	2855	2857	2856	44.1619	44.181	44.1713	2269.2	2269.22	2269.21	20150207	09:25:38.0250	20150207	09:25:44.0270	20150207	09:25:41.0260	-66.8155	165.43	-66.8155	165.431	-66.8155	165.431	250	8.0.86.31499	3	20170717	11:36:10.7080	E:/2015Tangaroa/WS/WS01.EV	0.03744	-9999	-999	1	-100	0	-50	1	5	1
26	Region26	agg	2950107	-64.9257	76.8854	-53.7219	-99.9172	-978.711	0	5.54532	9.73783	174	3381	3386	3383	49.7991	49.895	49.8374	2274.83	2274.93	2274.87	20150207	09:54:44.6370	20150207	09:55:14.6430	20150207	09:54:56.6390	-66.8298	165.665	-66.83	165.669	-66.8299	165.667	250	8.0.86.31499	3	20170717	11:36:10.7080	E:/2015Tangaroa/WS/WS01.EV	0.03744	-9999	-999	1	-100	0	-50	1	5	1
27	Region27	agg	2950107	-67.1131	34.6651	-57.6447	-99.2194	-981.267	0	4.13726	7.48937	714	3395	3427	3411	50.0669	50.3814	50.2289	2275.1	2275.41	2275.26	20150207	09:56:08.6550	20150207	09:57:47.6900	20150207	09:56:59.6730	-66.8305	165.676	-66.8313	165.689	-66.8309	165.683	250	8.0.86.31499	3	20170717	11:36:10.7080	E:/2015Tangaroa/WS/WS01.EV	0.03744	-9999	-999	1	-100	0	-50	1	5	1
28	Region28	agg	2950107	-67.2882	27.1567	-59.9063	-97.4465	-981.88	0	3.37443	7.06741	300	3429	3445	3437	50.4101	50.611	50.5056	2275.44	2275.64	2275.54	20150207	09:57:56.6930	20150207	09:58:59.7120	20150207	09:58:26.7020	-66.8314	165.691	-66.8319	165.699	-66.8316	165.695	250	8.0.86.31499	3	20170717	11:36:10.7080	E:/2015Tangaroa/WS/WS01.EV	0.03744	-9999	-999	1	-100	0	-50	1	5	1
31	Region31	agg	2950107	-66.5419	48.4257	-59.2702	-99.0173	-980.607	0	5.06728	8.20072	106	3804	3807	3805	57.4231	57.48	57.4421	2282.45	2282.51	2282.47	20150207	10:34:42.1630	20150207	10:35:00.1670	20150207	10:34:48.1650	-66.8484	165.983	-66.8486	165.986	-66.8485	165.984	250	8.0.86.31499	3	20170717	11:36:10.7080	E:/2015Tangaroa/WS/WS01.EV	0.03744	-9999	-999	1	-100	0	-50	1	5	1
32	Region32	agg	2950107	-66.9266	29.2687	-57.7168	-94.9477	-971.932	0	3.34631	19.5771	105	3863	3868	3865	58.4431	58.5229	58.475	2283.47	2283.55	2283.5	20150207	10:40:36.2370	20150207	10:41:06.2430	20150207	10:40:48.2410	-66.8511	166.026	-66.8512	166.029	-66.8511	166.027	250	8.0.86.31499	3	20170717	11:36:10.7080	E:/2015Tangaroa/WS/WS01.EV	0.03744	-9999	-999	1	-100	0	-50	1	5	1
33	Region33	agg	2950107	-65.7411	63.7254	-57.0036	-99.7927	-962.296	0	5.54532	47.422	87	4373	4375	4374	66.5863	66.6146	66.6004	2291.6	2291.63	2291.62	20150207	11:31:39.7130	20150207	11:31:51.7140	20150207	11:31:45.7140	-66.872	166.365	-66.8721	166.366	-66.872	166.366	250	8.0.86.31499	3	20170717	11:36:10.7080	E:/2015Tangaroa/WS/WS01.EV	0.03744	-9999	-999	1	-100	0	-50	1	5	1
34	Region34	agg	2950107	-64.5653	116.487	-53.5417	-99.1113	-978.167	0	7.73238	10.0719	647	4655	4670	4662	70.5629	70.7774	70.6636	2295.58	2295.79	2295.68	20150207	11:59:51.8990	20150207	12:01:21.9090	20150207	12:00:33.9040	-66.8813	166.531	-66.8819	166.54	-66.8816	166.535	250	8.0.86.31499	3	20170717	11:36:10.7080	E:/2015Tangaroa/WS/WS01.EV	0.03744	-9999	-999	1	-100	0	-50	1	5	1
35	Region35	agg	2950107	-66.0467	29.4046	-54.3007	-99.7656	-971.425	0	2.74534	20.7781	201	4667	4680	4673	70.7349	70.9197	70.82	2295.75	2295.93	2295.83	20150207	12:01:03.9070	20150207	12:02:21.9160	20150207	12:01:39.9110	-66.8818	166.538	-66.8822	166.546	-66.882	166.542	250	8.0.86.31499	3	20170717	11:36:10.7080	E:/2015Tangaroa/WS/WS01.EV	0.03744	-9999	-999	1	-100	0	-50	1	5	1
36	Region36	agg	2950107	-59.3896	358.081	-46.2382	-98.27	-973.117	0	7.21848	17.5034	302	5053	5060	5056	76.2454	76.3452	76.2883	2301.26	2301.36	2301.3	20150207	12:39:40.3760	20150207	12:40:22.3840	20150207	12:39:58.3800	-66.896	166.768	-66.8962	166.772	-66.8961	166.77	250	8.0.86.31499	3	20170717	11:36:10.7080	E:/2015Tangaroa/WS/WS01.EV	0.03744	-9999	-999	1	-100	0	-50	1	5	1
37	Region37	agg	2950107	-66.9504	93.0193	-55.7853	-96.339	-961.931	0	10.6935	47.28	727	5054	5066	5060	76.2598	76.4306	76.3452	2301.27	2301.44	2301.36	20150207	12:39:46.3760	20150207	12:40:58.3920	20150207	12:40:22.3840	-66.896	166.769	-66.8965	166.776	-66.8962	166.772	250	8.0.86.31499	3	20170717	11:36:10.7080	E:/2015Tangaroa/WS/WS01.EV	0.03744	-9999	-999	1	-100	0	-50	1	5	1
38	Region38	agg	2950107	-67.5236	27.0231	-59.0788	-93.409	-966.838	0	3.54489	31.6795	241	5238	5250	5244	78.8696	79.0426	78.9562	2303.88	2304.05	2303.97	20150207	12:58:10.6090	20150207	12:59:22.6240	20150207	12:58:46.6160	-66.9022	166.878	-66.9026	166.885	-66.9024	166.882	250	8.0.86.31499	3	20170717	11:36:10.7080	E:/2015Tangaroa/WS/WS01.EV	0.03744	-9999	-999	1	-100	0	-50	1	5	1
39	Region39	agg	2950107	-62.8304	120.265	-50.6074	-99.5952	-977.589	0	5.3541	10.5426	224	5326	5333	5329	80.1278	80.2274	80.1703	2305.14	2305.24	2305.18	20150207	13:06:58.7200	20150207	13:07:40.7280	20150207	13:07:16.7230	-66.9052	166.93	-66.9055	166.935	-66.9053	166.932	250	8.0.86.31499	3	20170717	11:36:10.7080	E:/2015Tangaroa/WS/WS01.EV	0.03744	-9999	-999	1	-100	0	-50	1	5	1
40	Region40	agg	2950107	-66.9317	31.5543	-57.6538	-99.1708	-979.434	0	3.61189	8.91863	170	5337	5345	5341	80.2845	80.3982	80.3417	2305.29	2305.41	2305.35	20150207	13:08:04.7330	20150207	13:08:52.7430	20150207	13:08:28.7390	-66.9057	166.937	-66.9059	166.942	-66.9058	166.939	250	8.0.86.31499	3	20170717	11:36:10.7080	E:/2015Tangaroa/WS/WS01.EV	0.03744	-9999	-999	1	-100	0	-50	1	5	1
41	Region41	agg	2950107	-58.6052	607.929	-47.305	-97.9256	-973.281	0	10.2302	16.854	214	5409	5412	5410	81.3199	81.3636	81.3345	2306.33	2306.37	2306.34	20150207	13:15:16.8230	20150207	13:15:34.8270	20150207	13:15:22.8250	-66.9086	166.98	-66.9087	166.982	-66.9086	166.981	250	8.0.86.31499	3	20170717	11:36:10.7080	E:/2015Tangaroa/WS/WS01.EV	0.03744	-9999	-999	1	-100	0	-50	1	5	1
42	Region42	agg	2950107	-68.4799	11.3767	-61.3261	-87.0052	-969.209	0	1.86003	25.4034	107	5575	5585	5580	83.7203	83.8649	83.7926	2308.73	2308.87	2308.8	20150207	13:31:53.0360	20150207	13:32:53.0490	20150207	13:32:23.0430	-66.9149	167.08	-66.9152	167.086	-66.9151	167.083	250	8.0.86.31499	3	20170717	11:36:10.7080	E:/2015Tangaroa/WS/WS01.EV	0.03744	-9999	-999	1	-100	0	-50	1	5	1
43	Region43	agg	2950107	-64.5392	45.8855	-54.2583	-91.8448	-981.731	0	3.02762	7.18375	95	5731	5736	5733	85.9552	86.0265	85.9836	2310.96	2311.03	2310.99	20150207	13:47:29.2340	20150207	13:47:59.2400	20150207	13:47:41.2360	-66.9208	167.173	-66.9209	167.176	-66.9208	167.175	250	8.0.86.31499	3	20170717	11:36:10.7080	E:/2015Tangaroa/WS/WS01.EV	0.03744	-9999	-999	1	-100	0	-50	1	5	1
46	Region46	agg	2950107	-57.641	392.532	-44.0985	-99.1103	-981.097	0	5.29036	7.71322	83	5813	5815	5814	87.1317	87.1606	87.1461	2312.14	2312.17	2312.15	20150207	13:55:41.3370	20150207	13:55:53.3390	20150207	13:55:47.3370	-66.9238	167.223	-66.9239	167.224	-66.9238	167.223	250	8.0.86.31499	3	20170717	11:36:10.7080	E:/2015Tangaroa/WS/WS01.EV	0.03744	-9999	-999	1	-100	0	-50	1	5	1
47	Region47	agg	2950107	-64.4861	100.722	-53.7181	-98.2433	-980.042	0	6.56515	8.43215	103	5916	5918	5917	88.6124	88.6415	88.6269	2313.62	2313.65	2313.63	20150207	14:05:59.4670	20150207	14:06:11.4700	20150207	14:06:05.4680	-66.9285	167.284	-66.9288	167.285	-66.9286	167.284	250	8.0.86.31499	3	20170717	11:36:10.7080	E:/2015Tangaroa/WS/WS01.EV	0.03744	-9999	-999	1	-100	0	-50	1	5	1
48	Region48	agg	2950107	-66.7588	28.5588	-56.3866	-99.9347	-980.723	0	3.14144	7.95134	115	5924	5930	5927	88.7285	88.816	88.7722	2313.73	2313.82	2313.78	20150207	14:06:47.4770	20150207	14:07:23.4850	20150207	14:07:05.4810	-66.9296	167.288	-66.9304	167.291	-66.93	167.289	250	8.0.86.31499	3	20170717	11:36:10.7080	E:/2015Tangaroa/WS/WS01.EV	0.03744	-9999	-999	1	-100	0	-50	1	5	1
49	Region49	agg	2950107	-64.3495	128.665	-53.6223	-94.4003	-967.235	0	8.12676	30.4273	170	5969	5972	5970	89.3904	89.4346	89.4052	2314.4	2314.44	2314.41	20150207	14:11:17.5340	20150207	14:11:35.5380	20150207	14:11:23.5360	-66.9355	167.311	-66.9359	167.313	-66.9356	167.312	250	8.0.86.31499	3	20170717	11:36:10.7080	E:/2015Tangaroa/WS/WS01.EV	0.03744	-9999	-999	1	-100	0	-50	1	5	1
50	Region50	agg	2950107	-64.4318	174.807	-47.2163	-99.7232	-974.444	0	11.2524	14.1031	765	6049	6061	6055	90.556	90.7297	90.6427	2315.56	2315.73	2315.65	20150207	14:19:17.6350	20150207	14:20:29.6510	20150207	14:19:53.6430	-66.9456	167.353	-66.9471	167.36	-66.9463	167.357	250	8.0.86.31499	3	20170717	11:36:10.7080	E:/2015Tangaroa/WS/WS01.EV	0.03744	-9999	-999	1	-100	0	-50	1	5	1
53	Region53	agg	2950107	-59.1384	188.946	-48.2142	-99.6069	-981.009	0	3.5949	7.92334	94	6261	6265	6263	93.6532	93.7111	93.6822	2318.66	2318.71	2318.69	20150207	14:40:29.9020	20150207	14:40:53.9080	20150207	14:40:41.9040	-66.9732	167.464	-66.9737	167.466	-66.9735	167.465	250	8.0.86.31499	3	20170717	11:36:10.7080	E:/2015Tangaroa/WS/WS01.EV	0.03744	-9999	-999	1	-100	0	-50	1	5	1
54	Region54	agg	2950107	-63.6617	141.878	-50.3835	-92.5377	-967.362	0	7.64872	29.8766	160	6271	6274	6272	93.7983	93.8423	93.813	2318.8	2318.85	2318.82	20150207	14:41:29.9150	20150207	14:41:47.9170	20150207	14:41:35.9150	-66.9746	167.469	-66.975	167.471	-66.9747	167.47	250	8.0.86.31499	3	20170717	11:36:10.7080	E:/2015Tangaroa/WS/WS01.EV	0.03744	-9999	-999	1	-100	0	-50	1	5	1
56	Region56	agg	2950107	-63.3173	62.3945	-49.335	-99.669	-982.115	0	3.10729	7.03241	130	6476	6483	6479	96.8407	96.9444	96.8851	2321.84	2321.95	2321.89	20150207	15:02:00.1740	20150207	15:02:42.1830	20150207	15:02:18.1770	-66.9988	167.582	-66.9997	167.586	-66.9992	167.584	250	8.0.86.31499	3	20170717	11:36:10.7080	E:/2015Tangaroa/WS/WS01.EV	0.03744	-9999	-999	1	-100	0	-50	1	5	1
59	Region59	agg	2950107	-61.412	114.321	-50.2544	-99.863	-981.417	0	3.67138	7.74831	192	6698	6707	6702	100.168	100.304	100.228	2325.17	2325.3	2325.23	20150207	15:24:12.3340	20150207	15:25:06.3400	20150207	15:24:36.3370	-67.022	167.71	-67.0228	167.715	-67.0223	167.712	250	8.0.86.31499	3	20170717	11:36:10.7080	E:/2015Tangaroa/WS/WS01.EV	0.03744	-9999	-999	1	-100	0	-50	1	5	1
61	Region61	agg	2950107	-66.7088	37.3679	-55.2314	-94.4085	-979.326	0	4.06338	9.34718	85	6721	6724	6722	100.514	100.56	100.529	2325.51	2325.56	2325.53	20150207	15:26:30.3490	20150207	15:26:48.3510	20150207	15:26:36.3500	-67.0241	167.724	-67.0244	167.725	-67.0242	167.724	250	8.0.86.31499	3	20170717	11:36:10.7080	E:/2015Tangaroa/WS/WS01.EV	0.03744	-9999	-999	1	-100	0	-50	1	5	1
62	Region62	agg	2950107	-62.5827	103.451	-49.668	-99.8919	-981.016	0	4.35021	8.03746	91	6749	6752	6750	100.937	100.982	100.952	2325.93	2325.98	2325.95	20150207	15:29:18.3670	20150207	15:29:36.3690	20150207	15:29:24.3680	-67.0268	167.74	-67.027	167.742	-67.0268	167.741	250	8.0.86.31499	3	20170717	11:36:10.7080	E:/2015Tangaroa/WS/WS01.EV	0.03744	-9999	-999	1	-100	0	-50	1	5	1
63	Region63	agg	2950107	-61.7955	150.81	-49.34	-99.8662	-981.67	0	5.29036	7.71322	83	6773	6775	6774	101.298	101.329	101.313	2326.3	2326.33	2326.31	20150207	15:31:42.3840	20150207	15:31:54.3860	20150207	15:31:48.3850	-67.029	167.755	-67.0291	167.756	-67.029	167.755	250	8.0.86.31499	3	20170717	11:36:10.7080	E:/2015Tangaroa/WS/WS01.EV	0.03744	-9999	-999	1	-100	0	-50	1	5	1
64	Region64	agg	2950107	-55.6222	925.939	-42.1874	-99.7328	-963.483	0	7.83993	42.4504	123	6783	6785	6784	101.448	101.479	101.464	2326.45	2326.48	2326.46	20150207	15:32:42.3910	20150207	15:32:54.3920	20150207	15:32:48.3910	-67.0298	167.761	-67.03	167.762	-67.0299	167.761	250	8.0.86.31499	3	20170717	11:36:10.7080	E:/2015Tangaroa/WS/WS01.EV	0.03744	-9999	-999	1	-100	0	-50	1	5	1
65	Region65	agg	2950107	-61.7325	165.918	-50.2431	-98.0942	-955.818	0	5.73654	76.5828	90	6788	6790	6789	101.524	101.554	101.539	2326.52	2326.55	2326.54	20150207	15:33:12.3940	20150207	15:33:24.3950	20150207	15:33:18.3950	-67.0303	167.764	-67.0305	167.765	-67.0304	167.764	250	8.0.86.31499	3	20170717	11:36:10.7080	E:/2015Tangaroa/WS/WS01.EV	0.03744	-9999	-999	1	-100	0	-50	1	5	1
66	Region66	agg	2950107	-62.2207	86.4949	-49.5819	-99.0577	-981.927	0	3.34631	7.29906	175	6796	6805	6800	101.644	101.779	101.704	2326.64	2326.78	2326.7	20150207	15:34:00.3990	20150207	15:34:54.4050	20150207	15:34:24.4020	-67.031	167.768	-67.0318	167.774	-67.0314	167.771	250	8.0.86.31499	3	20170717	11:36:10.7080	E:/2015Tangaroa/WS/WS01.EV	0.03744	-9999	-999	1	-100	0	-50	1	5	1
67	Region67	agg	2950107	-64.2197	65.5037	-51.2633	-99.8114	-981.21	0	4.01558	7.846	189	6807	6815	6811	101.809	101.929	101.869	2326.81	2326.93	2326.87	20150207	15:35:06.4070	20150207	15:35:54.4120	20150207	15:35:30.4090	-67.032	167.775	-67.0327	167.78	-67.0323	167.777	250	8.0.86.31499	3	20170717	11:36:10.7080	E:/2015Tangaroa/WS/WS01.EV	0.03744	-9999	-999	1	-100	0	-50	1	5	1
69	Region69	agg	2950107	-64.8754	66.3833	-54.4472	-99.5051	-981.554	0	4.73264	8.02343	99	6850	6853	6851	102.45	102.495	102.465	2327.45	2327.49	2327.46	20150207	15:39:24.4350	20150207	15:39:42.4370	20150207	15:39:30.4350	-67.0358	167.8	-67.036	167.802	-67.0359	167.801	250	8.0.86.31499	3	20170717	11:36:10.7080	E:/2015Tangaroa/WS/WS01.EV	0.03744	-9999	-999	1	-100	0	-50	1	5	1
71	Region71	agg	2950107	-50.6851	2299.4	-38.0736	-99.5964	-980.422	0	6.24645	8.19115	98	6943	6945	6944	103.854	103.884	103.869	2328.85	2328.88	2328.86	20150207	15:48:42.4970	20150207	15:48:54.4980	20150207	15:48:48.4980	-67.0447	167.855	-67.0449	167.856	-67.0448	167.856	250	8.0.86.31499	3	20170717	11:36:10.7080	E:/2015Tangaroa/WS/WS01.EV	0.03744	-9999	-999	1	-100	0	-50	1	5	1
72	Region72	agg	2950107	-53.7535	1076.55	-41.0881	-86.1674	-948.115	0	5.92776	123.175	155	6947	6951	6949	103.913	103.973	103.943	2328.91	2328.97	2328.94	20150207	15:49:06.4990	20150207	15:49:30.5030	20150207	15:49:18.5010	-67.0451	167.858	-67.0455	167.86	-67.0453	167.859	250	8.0.86.31499	3	20170717	11:36:10.7080	E:/2015Tangaroa/WS/WS01.EV	0.03744	-9999	-999	1	-100	0	-50	1	5	1
73	Region73	agg	2950107	-51.0282	1574.05	-36.4589	-99.9939	-981.868	0	4.62747	7.58076	121	7021	7025	7023	105.019	105.079	105.049	2330.01	2330.07	2330.04	20150207	15:56:30.5480	20150207	15:56:54.5520	20150207	15:56:42.5490	-67.0525	167.901	-67.0529	167.903	-67.0527	167.902	250	8.0.86.31499	3	20170717	11:36:10.7080	E:/2015Tangaroa/WS/WS01.EV	0.03744	-9999	-999	1	-100	0	-50	1	5	1
74	Region74	agg	2950107	-46.9567	9052.05	-36.4919	-99.0586	-957.962	0	10.4214	65.536	218	7122	7125	7123	106.527	106.571	106.541	2331.52	2331.56	2331.53	20150207	16:06:36.6310	20150207	16:06:54.6350	20150207	16:06:42.6330	-67.0627	167.959	-67.0631	167.961	-67.0628	167.96	250	8.0.86.31499	3	20170717	11:36:10.7080	E:/2015Tangaroa/WS/WS01.EV	0.03744	-9999	-999	1	-100	0	-50	1	5	1
75	Region75	agg	2950107	-62.2792	62.5803	-48.126	-99.7866	-981.612	0	2.45396	7.29732	154	7193	7204	7198	107.593	107.757	107.668	2332.58	2332.75	2332.66	20150207	16:13:42.7210	20150207	16:14:48.7340	20150207	16:14:12.7270	-67.0702	168	-67.0713	168.006	-67.0707	168.003	250	8.0.86.31499	3	20170717	11:36:10.7080	E:/2015Tangaroa/WS/WS01.EV	0.03744	-9999	-999	1	-100	0	-50	1	5	1
76	Region76	agg	2950107	-57.3338	578.667	-44.2094	-98.4034	-961.173	0	7.26628	51.342	114	7325	7327	7326	109.589	109.619	109.604	2334.58	2334.61	2334.59	20150207	16:26:54.8870	20150207	16:27:06.8890	20150207	16:27:00.8880	-67.0838	168.077	-67.084	168.079	-67.0839	168.078	250	8.0.86.31499	3	20170717	11:36:10.7080	E:/2015Tangaroa/WS/WS01.EV	0.03744	-9999	-999	1	-100	0	-50	1	5	1
78	Region78	agg	2950107	-55.9688	562.988	-45.2209	-97.7668	-955.601	0	5.16288	79.9291	81	7553	7555	7554	113.02	113.05	113.035	2338	2338.03	2338.02	20150207	16:49:43.1750	20150207	16:49:55.1790	20150207	16:49:49.1770	-67.1068	168.211	-67.107	168.212	-67.1069	168.212	250	8.0.86.31499	3	20170717	11:36:10.7080	E:/2015Tangaroa/WS/WS01.EV	0.03744	-9999	-999	1	-100	0	-50	1	5	1
79	Region79	agg	2950107	-62.4503	131.265	-52.8096	-89.5146	-946.186	0	5.3541	137.773	84	7607	7609	7608	113.827	113.857	113.842	2338.81	2338.84	2338.82	20150207	16:55:07.2430	20150207	16:55:19.2460	20150207	16:55:13.2450	-67.1122	168.242	-67.1124	168.244	-67.1123	168.243	250	8.0.86.31499	3	20170717	11:36:10.7080	E:/2015Tangaroa/WS/WS01.EV	0.03744	-9999	-999	1	-100	0	-50	1	5	1
80	Region80	agg	2950107	-51.5786	1604.42	-41.0294	-99.5739	-982.12	0	5.3541	7.74433	84	7609	7611	7610	113.857	113.887	113.872	2338.84	2338.87	2338.85	20150207	16:55:19.2460	20150207	16:55:31.2490	20150207	16:55:25.2470	-67.1124	168.244	-67.1126	168.245	-67.1125	168.244	250	8.0.86.31499	3	20170717	11:36:10.7080	E:/2015Tangaroa/WS/WS01.EV	0.03744	-9999	-999	1	-100	0	-50	1	5	1
81	Region81	agg	2950107	-64.3677	96.4714	-52.8259	-95.8507	-952.515	0	6.11897	96.6607	96	7633	7635	7634	114.22	114.25	114.235	2339.2	2339.23	2339.21	20150207	16:57:43.2770	20150207	16:57:55.2780	20150207	16:57:49.2780	-67.1147	168.258	-67.1149	168.259	-67.1148	168.258	250	8.0.86.31499	3	20170717	11:36:10.7080	E:/2015Tangaroa/WS/WS01.EV	0.03744	-9999	-999	1	-100	0	-50	1	5	1
82	Region82	agg	2950107	-53.128	1517.4	-39.094	-85.8463	-942.737	0	7.23441	163.421	227	7642	7647	7644	114.355	114.431	114.386	2339.33	2339.41	2339.36	20150207	16:58:37.2870	20150207	16:59:07.2930	20150207	16:58:49.2900	-67.1156	168.263	-67.1162	168.266	-67.1159	168.264	250	8.0.86.31499	3	20170717	11:36:10.7080	E:/2015Tangaroa/WS/WS01.EV	0.03744	-9999	-999	1	-100	0	-50	1	5	1
83	Region83	agg	2950107	-60.3859	168.414	-44.1515	-99.9583	-981.315	0	4.27053	7.75622	201	7652	7660	7656	114.508	114.629	114.568	2339.49	2339.61	2339.55	20150207	16:59:37.2990	20150207	17:00:25.3100	20150207	17:00:01.3050	-67.1167	168.269	-67.1175	168.274	-67.1171	168.271	250	8.0.86.31499	3	20170717	11:36:10.7080	E:/2015Tangaroa/WS/WS01.EV	0.03744	-9999	-999	1	-100	0	-50	1	5	1
84	Region84	agg	2950107	-65.8836	68.0479	-55.1448	-99.9161	-981.156	0	6.11897	8.12676	96	7687	7689	7688	115.035	115.065	115.05	2340.01	2340.04	2340.03	20150207	17:03:07.3440	20150207	17:03:19.3480	20150207	17:03:13.3460	-67.1203	168.29	-67.1205	168.291	-67.1204	168.29	250	8.0.86.31499	3	20170717	11:36:10.7080	E:/2015Tangaroa/WS/WS01.EV	0.03744	-9999	-999	1	-100	0	-50	1	5	1
85	Region85	agg	2950107	-59.5249	331.005	-49.6257	-87.3584	-944.759	0	6.88384	148.289	108	7726	7728	7727	115.62	115.649	115.635	2340.6	2340.63	2340.61	20150207	17:07:01.3950	20150207	17:07:13.3970	20150207	17:07:07.3960	-67.1242	168.312	-67.1244	168.313	-67.1243	168.313	250	8.0.86.31499	3	20170717	11:36:10.7080	E:/2015Tangaroa/WS/WS01.EV	0.03744	-9999	-999	1	-100	0	-50	1	5	1
86	Region86	agg	2950107	-64.011	49.5011	-53.6291	-96.8682	-960.768	0	2.89217	52.8678	121	7909	7916	7912	118.551	118.676	118.605	2343.53	2343.65	2343.58	20150207	17:25:19.6250	20150207	17:26:01.6340	20150207	17:25:37.6280	-67.1436	168.427	-67.1445	168.432	-67.144	168.429	250	8.0.86.31499	3	20170717	11:36:10.7080	E:/2015Tangaroa/WS/WS01.EV	0.03744	-9999	-999	1	-100	0	-50	1	5	1
87	Region87	agg	2950107	-50.5916	1917.93	-38.7477	-86.0593	-942.842	0	5.09915	165.626	80	7936	7938	7937	119.035	119.071	119.053	2344.01	2344.04	2344.03	20150207	17:28:01.6590	20150207	17:28:13.6610	20150207	17:28:07.6600	-67.1469	168.446	-67.1471	168.447	-67.147	168.446	250	8.0.86.31499	3	20170717	11:36:10.7080	E:/2015Tangaroa/WS/WS01.EV	0.03744	-9999	-999	1	-100	0	-50	1	5	1
88	Region88	agg	2950107	-49.8994	7718	-35.9092	-84.2088	-939.952	0	17.4964	184.377	732	8104	8111	8107	122.041	122.165	122.094	2347.01	2347.13	2347.06	20150207	17:44:49.8700	20150207	17:45:31.8790	20150207	17:45:07.8730	-67.1664	168.564	-67.1672	168.569	-67.1668	168.566	250	8.0.86.31499	3	20170717	11:36:10.7080	E:/2015Tangaroa/WS/WS01.EV	0.03744	-9999	-999	1	-100	0	-50	1	5	1
89	Region89	agg	2950107	-65.2015	51.5043	-55.9461	-97.9474	-963.578	0	3.95821	42.2656	207	8118	8127	8122	122.288	122.445	122.358	2347.26	2347.41	2347.33	20150207	17:46:13.8880	20150207	17:47:07.8980	20150207	17:46:37.8920	-67.168	168.573	-67.169	168.58	-67.1684	168.576	250	8.0.86.31499	3	20170717	11:36:10.7080	E:/2015Tangaroa/WS/WS01.EV	0.03744	-9999	-999	1	-100	0	-50	1	5	1
91	Region91	agg	2950107	-55.0849	971.202	-42.2859	-90.198	-949.275	0	7.26628	118.46	114	8210	8212	8211	123.912	123.948	123.93	2348.88	2348.91	2348.89	20150207	17:55:26.0030	20150207	17:55:38.0050	20150207	17:55:32.0050	-67.1784	168.637	-67.1787	168.639	-67.1785	168.638	250	8.0.86.31499	3	20170717	11:36:10.7080	E:/2015Tangaroa/WS/WS01.EV	0.03744	-9999	-999	1	-100	0	-50	1	5	1
93	Region93	agg	2950107	-64.7186	135.33	-54.3557	-84.0602	-940.984	0	9.30594	179.331	146	8287	8289	8288	125.282	125.318	125.3	2350.24	2350.28	2350.26	20150207	18:03:08.1000	20150207	18:03:20.1030	20150207	18:03:14.1010	-67.1873	168.691	-67.1875	168.693	-67.1874	168.692	250	8.0.86.31499	3	20170717	11:36:10.7080	E:/2015Tangaroa/WS/WS01.EV	0.03744	-9999	-999	1	-100	0	-50	1	5	1
94	Region94	agg	2950107	-55.1866	1597.86	-41.682	-99.1169	-960.441	0	12.2379	54.2103	192	8393	8395	8394	127.165	127.2	127.183	2352.12	2352.16	2352.14	20150207	18:13:44.2330	20150207	18:13:56.2350	20150207	18:13:50.2350	-67.2001	168.764	-67.2004	168.766	-67.2002	168.765	250	8.0.86.31499	3	20170717	11:36:10.7080	E:/2015Tangaroa/WS/WS01.EV	0.03744	-9999	-999	1	-100	0	-50	1	5	1
95	Region95	agg	2950107	-60.942	404.717	-50.6278	-81.6371	-940.937	0	11.6643	182.039	183	8590	8592	8591	130.656	130.691	130.673	2355.61	2355.65	2355.63	20150207	18:33:26.4830	20150207	18:33:38.4850	20150207	18:33:32.4840	-67.2228	168.902	-67.223	168.903	-67.2229	168.902	250	8.0.86.31499	3	20170717	11:36:10.7080	E:/2015Tangaroa/WS/WS01.EV	0.03744	-9999	-999	1	-100	0	-50	1	5	1
96	Region96	agg	2950107	-59.6578	312.114	-48.5876	-96.1888	-965.181	0	6.69263	36.9051	105	8602	8604	8603	130.868	130.903	130.885	2355.82	2355.86	2355.84	20150207	18:34:38.4970	20150207	18:34:50.5010	20150207	18:34:44.4990	-67.2242	168.91	-67.2244	168.912	-67.2243	168.911	250	8.0.86.31499	3	20170717	11:36:10.7080	E:/2015Tangaroa/WS/WS01.EV	0.03744	-9999	-999	1	-100	0	-50	1	5	1
97	Region97	agg	2950107	-57.6171	1191.24	-44.2465	-86.2227	-944.84	0	15.9667	149.868	334	8605	8608	8606	130.92	130.973	130.938	2355.87	2355.93	2355.89	20150207	18:34:56.5010	20150207	18:35:14.5050	20150207	18:35:02.5030	-67.2245	168.912	-67.2248	168.914	-67.2246	168.913	250	8.0.86.31499	3	20170717	11:36:10.7080	E:/2015Tangaroa/WS/WS01.EV	0.03744	-9999	-999	1	-100	0	-50	1	5	1
99	Region99	agg	2950107	-61.7302	146.638	-49.9575	-80.0738	-939.783	0	5.06728	197.092	106	8640	8643	8641	131.539	131.592	131.557	2356.49	2356.55	2356.51	20150207	18:38:26.5450	20150207	18:38:44.5490	20150207	18:38:32.5470	-67.2286	168.937	-67.2289	168.939	-67.2287	168.937	250	8.0.86.31499	3	20170717	11:36:10.7080	E:/2015Tangaroa/WS/WS01.EV	0.03744	-9999	-999	1	-100	0	-50	1	5	1
100	Region100	agg	2950107	-58.1806	513.736	-46.2415	-82.5741	-941.139	0	7.83993	180.654	164	8653	8656	8654	131.768	131.821	131.786	2356.72	2356.78	2356.74	20150207	18:39:44.5620	20150207	18:40:02.5660	20150207	18:39:50.5640	-67.23	168.946	-67.2304	168.948	-67.2302	168.946	250	8.0.86.31499	3	20170717	11:36:10.7080	E:/2015Tangaroa/WS/WS01.EV	0.03744	-9999	-999	1	-100	0	-50	1	5	1
101	Region101	agg	2950107	-59.4305	253.708	-50.6954	-82.5605	-940.61	0	5.16288	188.158	81	8785	8787	8786	134.096	134.132	134.114	2359.05	2359.08	2359.07	20150207	18:52:56.7290	20150207	18:53:08.7310	20150207	18:53:02.7300	-67.2457	169.037	-67.2459	169.038	-67.2458	169.037	250	8.0.86.31499	3	20170717	11:36:10.7080	E:/2015Tangaroa/WS/WS01.EV	0.03744	-9999	-999	1	-100	0	-50	1	5	1
102	Region102	agg	2950107	-62.9649	110.35	-52.7201	-88.2606	-946.994	0	5.06728	133.748	106	8793	8796	8794	134.237	134.29	134.255	2359.19	2359.24	2359.21	20150207	18:53:44.7400	20150207	18:54:02.7430	20150207	18:53:50.7410	-67.2466	169.042	-67.247	169.044	-67.2467	169.043	250	8.0.86.31499	3	20170717	11:36:10.7080	E:/2015Tangaroa/WS/WS01.EV	0.03744	-9999	-999	1	-100	0	-50	1	5	1
103	Region103	agg	2950107	-55.214	1339.72	-41.7525	-99.5782	-965.11	0	10.3258	37.7655	162	8826	8828	8827	134.819	134.854	134.836	2359.77	2359.81	2359.79	20150207	18:57:02.7810	20150207	18:57:14.7830	20150207	18:57:08.7810	-67.2505	169.065	-67.2507	169.066	-67.2506	169.066	250	8.0.86.31499	3	20170717	11:36:10.7080	E:/2015Tangaroa/WS/WS01.EV	0.03744	-9999	-999	1	-100	0	-50	1	5	1
104	Region104	agg	2950107	-63.1184	176.863	-51.4235	-99.7379	-968.221	0	8.41359	31.2641	132	8883	8885	8884	135.826	135.861	135.843	2360.78	2360.81	2360.79	20150207	19:02:44.8520	20150207	19:02:56.8550	20150207	19:02:50.8540	-67.2572	169.105	-67.2574	169.106	-67.2573	169.105	250	8.0.86.31499	3	20170717	11:36:10.7080	E:/2015Tangaroa/WS/WS01.EV	0.03744	-9999	-999	1	-100	0	-50	1	5	1
105	Region105	agg	2950107	-61.5961	114.14	-51.8078	-99.9802	-959.553	0	3.82436	61.5722	120	8977	8982	8979	137.485	137.573	137.52	2362.43	2362.52	2362.47	20150207	19:12:08.9210	20150207	19:12:38.9240	20150207	19:12:20.9220	-67.2681	169.17	-67.2687	169.173	-67.2684	169.171	250	8.0.86.31499	3	20170717	11:36:10.7080	E:/2015Tangaroa/WS/WS01.EV	0.03744	-9999	-999	1	-100	0	-50	1	5	1
110	Region110	agg	2950107	-55.5864	745.74	-41.1117	-77.0529	-937.547	0	6.26239	221.83	131	10041	10044	10042	155.445	155.497	155.463	2380.34	2380.39	2380.36	20150207	20:58:33.9550	20150207	20:58:51.9580	20150207	20:58:39.9550	-67.3532	169.797	-67.3535	169.799	-67.3533	169.797	250	8.0.86.31499	3	20170717	11:36:10.7080	E:/2015Tangaroa/WS/WS01.EV	0.03744	-9999	-999	1	-100	0	-50	1	5	1
111	Region111	agg	2950107	-51.9834	6198.92	-38.6682	-99.5263	-964.778	0	22.7071	37.812	475	10056	10059	10057	155.705	155.757	155.723	2380.6	2380.65	2380.62	20150207	21:00:03.9730	20150207	21:00:21.9780	20150207	21:00:09.9740	-67.3549	169.807	-67.3553	169.809	-67.355	169.808	250	8.0.86.31499	3	20170717	11:36:10.7080	E:/2015Tangaroa/WS/WS01.EV	0.03744	-9999	-999	1	-100	0	-50	1	5	1
120	Region120	agg	2950107	-47.4883	34513.6	-34.8444	-99.6525	-955.026	0	44.9089	76.8111	1644	10275	10281	10278	159.471	159.574	159.523	2384.36	2384.46	2384.41	20150207	21:21:58.2490	20150207	21:22:34.2570	20150207	21:22:16.2530	-67.3809	169.954	-67.3816	169.958	-67.3813	169.956	250	8.0.86.31499	3	20170717	11:36:10.7080	E:/2015Tangaroa/WS/WS01.EV	0.03744	-9999	-999	1	-100	0	-50	1	5	1
131	Region131	agg	2950107	-68.6214	15.8491	-60.1705	-85.4815	-947.488	0	2.67705	129.574	56	10579	10582	10580	164.694	164.745	164.711	2389.58	2389.63	2389.6	20150207	21:52:22.6330	20150207	21:52:40.6370	20150207	21:52:28.6330	-67.4176	170.158	-67.418	170.16	-67.4178	170.159	250	8.0.86.31499	3	20170717	11:36:10.7080	E:/2015Tangaroa/WS/WS01.EV	0.03744	-9999	-999	1	-100	0	-50	1	5	1
138	Region138	agg	2950107	-64.4703	103.053	-52.3208	-96.2135	-953.668	0	6.69263	90.4461	105	11315	11317	11316	177.493	177.527	177.51	2402.36	2402.39	2402.38	20150207	23:05:59.5490	20150207	23:06:11.5510	20150207	23:06:05.5500	-67.5064	170.661	-67.5066	170.663	-67.5065	170.662	250	8.0.86.31499	3	20170717	11:36:10.7080	E:/2015Tangaroa/WS/WS01.EV	0.03744	-9999	-999	1	-100	0	-50	1	5	1
145	Region145	agg	2950107	-66.8282	47.3326	-58.8725	-99.9089	-960.981	0	5.29036	52.482	249	11449	11457	11453	179.778	179.913	179.845	2404.64	2404.78	2404.71	20150207	23:19:23.6370	20150207	23:20:11.6420	20150207	23:19:47.6400	-67.5214	170.752	-67.5223	170.757	-67.5219	170.755	250	8.0.86.31499	3	20170717	11:36:10.7080	E:/2015Tangaroa/WS/WS01.EV	0.03744	-9999	-999	1	-100	0	-50	1	5	1
168	Region168	agg	2950107	-52.3653	2103.49	-41.8618	-98.8175	-957.19	0	8.41359	69.3165	132	12144	12146	12145	191.534	191.567	191.55	2416.39	2416.42	2416.41	20150208	00:28:54.2480	20150208	00:29:06.2500	20150208	00:29:00.2490	-67.5319	171.212	-67.5321	171.213	-67.532	171.213	250	8.0.86.31499	3	20170717	11:36:10.7080	E:/2015Tangaroa/WS/WS01.EV	0.03744	-9999	-999	1	-100	0	-50	1	5	1
170	Region170	agg	2950107	-55.1646	1436.59	-43.2466	-99.9378	-962.482	0	10.9472	48.7405	229	12252	12255	12253	193.318	193.367	193.334	2418.17	2418.22	2418.19	20150208	00:39:42.3840	20150208	00:40:00.3870	20150208	00:39:48.3840	-67.5453	171.281	-67.5457	171.283	-67.5454	171.282	250	8.0.86.31499	3	20170717	11:36:10.7080	E:/2015Tangaroa/WS/WS01.EV	0.03744	-9999	-999	1	-100	0	-50	1	5	1
187	Region187	agg	2950107	-51.5376	7910.25	-37.7745	-99.9204	-964.346	0	26.149	40.6885	547	12976	12979	12977	205.418	205.467	205.434	2430.26	2430.3	2430.27	20150208	01:52:13.2970	20150208	01:52:31.3010	20150208	01:52:19.2970	-67.6426	171.741	-67.643	171.743	-67.6427	171.742	250	8.0.86.31499	3	20170717	11:36:10.7080	E:/2015Tangaroa/WS/WS01.EV	0.03744	-9999	-999	1	-100	0	-50	1	5	1
188	Region188	agg	2950107	-65.1164	102.001	-54.5145	-97.5955	-956.994	0	7.68696	70.5994	201	12978	12982	12980	205.451	205.517	205.484	2430.29	2430.35	2430.32	20150208	01:52:25.2990	20150208	01:52:49.3040	20150208	01:52:37.3010	-67.6428	171.742	-67.6434	171.745	-67.6431	171.744	250	8.0.86.31499	3	20170717	11:36:10.7080	E:/2015Tangaroa/WS/WS01.EV	0.03744	-9999	-999	1	-100	0	-50	1	5	1
190	Region190	agg	2950107	-66.6803	40.2688	-57.4145	-98.1129	-957.47	0	4.35021	68.3236	91	13005	13008	13006	205.898	205.947	205.914	2430.73	2430.78	2430.75	20150208	01:55:07.3330	20150208	01:55:25.3370	20150208	01:55:13.3340	-67.6465	171.759	-67.6469	171.761	-67.6466	171.76	250	8.0.86.31499	3	20170717	11:36:10.7080	E:/2015Tangaroa/WS/WS01.EV	0.03744	-9999	-999	1	-100	0	-50	1	5	1
197	Region197	agg	2950107	-59.468	375.736	-47.3477	-99.3645	-963.813	0	7.71246	42.5705	242	13278	13283	13280	208.935	208.976	208.951	2433.77	2433.81	2433.79	20150208	02:13:43.6620	20150208	02:13:58.6670	20150208	02:13:49.6640	-67.6707	171.875	-67.6711	171.877	-67.6709	171.876	250	8.0.86.31499	3	20170717	11:36:10.7080	E:/2015Tangaroa/WS/WS01.EV	0.03744	-9999	-999	1	-100	0	-50	1	5	1
207	Region207	agg	2950107	-62.6806	369.009	-46.9556	-99.8635	-968.108	0	15.8711	28.1148	332	15571	15574	15572	245.748	245.803	245.766	2470.56	2470.61	2470.58	20150208	05:47:25.1650	20150208	05:47:43.1690	20150208	05:47:31.1650	-67.9867	173.258	-67.9871	173.26	-67.9868	173.258	250	8.0.86.31499	3	20170717	11:36:10.7080	E:/2015Tangaroa/WS/WS01.EV	0.03744	-9999	-999	1	-100	0	-50	1	5	1
208	Region208	agg	2950107	-61.6869	1025.28	-46.7844	-99.9568	-965.846	0	35.0789	30.5117	3669	15654	15673	15663	247.238	247.578	247.398	2472.05	2472.39	2472.21	20150208	05:55:43.2690	20150208	05:57:37.2930	20150208	05:56:37.2810	-67.9998	173.313	-68.0029	173.326	-68.0013	173.319	250	8.0.86.31499	3	20170717	11:36:10.7080	E:/2015Tangaroa/WS/WS01.EV	0.03744	-9999	-999	1	-100	0	-50	1	5	1
209	Region209	agg	2950107	-65.2039	67.1424	-52.3588	-76.782	-938.5	0	5.16288	235.58	81	15938	15940	15939	252.454	252.492	252.475	2477.24	2477.28	2477.26	20150208	06:24:07.6280	20150208	06:24:19.6300	20150208	06:24:13.6290	-68.066	173.451	-68.0666	173.452	-68.0663	173.451	250	8.0.86.31499	3	20170717	11:36:10.7080	E:/2015Tangaroa/WS/WS01.EV	0.03744	-9999	-999	1	-100	0	-50	1	5	1
210	Region210	agg	2950107	-65.7459	77.3728	-56.874	-99.4249	-966.849	0	6.74043	31.5442	141	16000	16003	16001	253.61	253.668	253.629	2478.37	2478.43	2478.39	20150208	06:30:22.7070	20150208	06:30:40.7100	20150208	06:30:28.7080	-68.0826	173.474	-68.0833	173.475	-68.0828	173.475	250	8.0.86.31499	3	20170717	11:36:10.7080	E:/2015Tangaroa/WS/WS01.EV	0.03744	-9999	-999	1	-100	0	-50	1	5	1
211	Region211	agg	2950107	-52.1517	1180.09	-38.9838	-74.7259	-933.917	0	4.49362	247.224	94	16111	16114	16112	255.622	255.675	255.64	2480.35	2480.4	2480.37	20150208	06:41:31.8460	20150208	06:41:49.8500	20150208	06:41:37.8480	-68.1115	173.515	-68.1123	173.516	-68.1118	173.515	250	8.0.86.31499	3	20170717	11:36:10.7080	E:/2015Tangaroa/WS/WS01.EV	0.03744	-9999	-999	1	-100	0	-50	1	5	1
212	Region212	agg	2950107	-63.693	123.25	-54.4466	-99.8785	-976.929	0	6.69263	13.3853	105	16341	16343	16342	259.523	259.559	259.541	2484.24	2484.27	2484.25	20150208	07:03:23.1330	20150208	07:03:35.1350	20150208	07:03:29.1340	-68.169	173.594	-68.1695	173.594	-68.1693	173.594	250	8.0.86.31499	3	20170717	11:36:10.7080	E:/2015Tangaroa/WS/WS01.EV	0.03744	-9999	-999	1	-100	0	-50	1	5	1
214	Region214	agg	2950107	-59.7066	128.96	-46.9126	-99.2496	-982.578	0	2.79656	7.35944	117	16443	16450	16446	261.344	261.452	261.398	2486.06	2486.16	2486.11	20150208	07:13:35.2030	20150208	07:14:11.2080	20150208	07:13:53.2050	-68.196	173.63	-68.1976	173.632	-68.1968	173.631	250	8.0.86.31499	3	20170717	11:36:10.7080	E:/2015Tangaroa/WS/WS01.EV	0.03744	-9999	-999	1	-100	0	-50	1	5	1
215	Region215	agg	2950107	-60.6407	97.0193	-44.7822	-99.9631	-983.009	0	2.60876	6.80175	191	16607	16620	16613	262.844	262.961	262.898	2487.55	2487.67	2487.61	20150208	07:22:02.3390	20150208	07:22:41.3500	20150208	07:22:20.3440	-68.2182	173.66	-68.2199	173.663	-68.219	173.661	250	8.0.86.31499	3	20170717	11:36:10.7080	E:/2015Tangaroa/WS/WS01.EV	0.03744	-9999	-999	1	-100	0	-50	1	5	1
216	Region216	agg	2950107	-63.8937	46.2327	-46.3974	-99.8126	-982.604	0	2.62925	6.94527	165	16678	16689	16683	263.479	263.578	263.524	2488.19	2488.29	2488.23	20150208	07:25:35.3980	20150208	07:26:08.4070	20150208	07:25:50.4020	-68.2275	173.673	-68.229	173.675	-68.2282	173.674	250	8.0.86.31499	3	20170717	11:36:10.7080	E:/2015Tangaroa/WS/WS01.EV	0.03744	-9999	-999	1	-100	0	-50	1	5	1
220	Region220	agg	2950107	-62.5204	98.7176	-50.7097	-99.7858	-982.56	0	4.09206	7.53613	107	16812	16816	16814	264.964	265.036	265	2489.67	2489.74	2489.71	20150208	07:33:53.5040	20150208	07:34:17.5070	20150208	07:34:05.5060	-68.2494	173.704	-68.2505	173.705	-68.25	173.705	250	8.0.86.31499	3	20170717	11:36:10.7080	E:/2015Tangaroa/WS/WS01.EV	0.03744	-9999	-999	1	-100	0	-50	1	5	1
221	Region221	agg	2950107	-53.1952	1184.73	-41.2133	-99.5732	-981.624	0	5.73654	7.93554	90	16821	16823	16822	265.125	265.158	265.142	2489.83	2489.87	2489.85	20150208	07:34:47.5100	20150208	07:34:59.5110	20150208	07:34:53.5110	-68.2516	173.708	-68.2518	173.709	-68.2517	173.709	250	8.0.86.31499	3	20170717	11:36:10.7080	E:/2015Tangaroa/WS/WS01.EV	0.03744	-9999	-999	1	-100	0	-50	1	5	1
222	Region222	agg	2950107	-54.3552	444.876	-37.4018	-99.9628	-982.542	0	2.81364	7.22544	206	16870	16883	16876	265.935	266.155	266.037	2490.64	2490.86	2490.74	20150208	07:39:41.5420	20150208	07:40:59.5510	20150208	07:40:17.5470	-68.2524	173.744	-68.2526	173.754	-68.2525	173.749	250	8.0.86.31499	3	20170717	11:36:10.7080	E:/2015Tangaroa/WS/WS01.EV	0.03744	-9999	-999	1	-100	0	-50	1	5	1
225	Region225	agg	2950107	-59.1369	242.968	-48.4803	-99.8319	-981.971	0	4.6211	7.69355	145	16972	16977	16974	267.676	267.762	267.711	2492.38	2492.47	2492.42	20150208	07:49:53.6090	20150208	07:50:23.6130	20150208	07:50:05.6110	-68.2536	173.822	-68.2536	173.826	-68.2536	173.823	250	8.0.86.31499	3	20170717	11:36:10.7080	E:/2015Tangaroa/WS/WS01.EV	0.03744	-9999	-999	1	-100	0	-50	1	5	1
226	Region226	agg	2950107	-67.0393	35.8517	-59.1575	-99.8031	-980.745	0	4.20679	8.13763	88	17009	17012	17010	268.315	268.367	268.332	2493.02	2493.07	2493.04	20150208	07:53:38.6330	20150208	07:53:56.6350	20150208	07:53:44.6340	-68.254	173.85	-68.254	173.853	-68.254	173.851	250	8.0.86.31499	3	20170717	11:36:10.7080	E:/2015Tangaroa/WS/WS01.EV	0.03744	-9999	-999	1	-100	0	-50	1	5	1
227	Region227	agg	2950107	-60.5986	147.443	-44.6891	-99.9984	-980.3	0	3.92634	8.34468	308	17022	17036	17029	268.536	268.777	268.656	2493.24	2493.48	2493.36	20150208	07:54:56.6420	20150208	07:56:20.6510	20150208	07:55:38.6470	-68.2542	173.86	-68.2543	173.871	-68.2542	173.865	250	8.0.86.31499	3	20170717	11:36:10.7080	E:/2015Tangaroa/WS/WS01.EV	0.03744	-9999	-999	1	-100	0	-50	1	5	1
229	Region229	agg	2950107	-58.7315	186.412	-44.9981	-99.9798	-981.631	0	3.22946	7.56443	152	17062	17070	17066	269.221	269.358	269.29	2493.93	2494.07	2494	20150208	07:58:56.6680	20150208	07:59:44.6740	20150208	07:59:20.6710	-68.2546	173.891	-68.2547	173.897	-68.2546	173.894	250	8.0.86.31499	3	20170717	11:36:10.7080	E:/2015Tangaroa/WS/WS01.EV	0.03744	-9999	-999	1	-100	0	-50	1	5	1
230	Region230	agg	2950107	-60.3637	132.643	-45.3419	-99.6217	-982.438	0	3.34631	7.13625	175	17081	17090	17085	269.549	269.703	269.618	2494.26	2494.41	2494.32	20150208	08:00:50.6810	20150208	08:01:44.6870	20150208	08:01:14.6830	-68.2548	173.905	-68.2549	173.912	-68.2548	173.908	250	8.0.86.31499	3	20170717	11:36:10.7080	E:/2015Tangaroa/WS/WS01.EV	0.03744	-9999	-999	1	-100	0	-50	1	5	1
231	Region231	agg	2950107	-62.4271	123.215	-48.9023	-99.5467	-980.59	0	4.99898	8.06877	183	17105	17111	17108	269.961	270.063	270.012	2494.67	2494.77	2494.72	20150208	08:03:14.6960	20150208	08:03:50.7000	20150208	08:03:32.6980	-68.255	173.924	-68.255	173.928	-68.255	173.926	250	8.0.86.31499	3	20170717	11:36:10.7080	E:/2015Tangaroa/WS/WS01.EV	0.03744	-9999	-999	1	-100	0	-50	1	5	1
233	Region233	agg	2950107	-58.0985	215.254	-46.4092	-99.8659	-982.306	0	3.22339	7.1172	118	17228	17234	17231	272.065	272.169	272.118	2496.77	2496.87	2496.82	20150208	08:15:32.8470	20150208	08:16:08.8540	20150208	08:15:50.8500	-68.2556	174.018	-68.2556	174.022	-68.2556	174.02	250	8.0.86.31499	3	20170717	11:36:10.7080	E:/2015Tangaroa/WS/WS01.EV	0.03744	-9999	-999	1	-100	0	-50	1	5	1
237	Region237	agg	2950107	-60.7921	465.527	-40.5795	-99.975	-973.56	0	12.9618	14.5995	949	17319	17332	17325	273.619	273.84	273.722	2498.32	2498.54	2498.42	20150208	08:24:38.9610	20150208	08:25:56.9780	20150208	08:25:14.9690	-68.2557	174.087	-68.2557	174.097	-68.2557	174.092	250	8.0.86.31499	3	20170717	11:36:10.7080	E:/2015Tangaroa/WS/WS01.EV	0.03744	-9999	-999	1	-100	0	-50	1	5	1
238	Region238	agg	2950107	-63.8581	74.582	-52.6254	-99.7871	-981.437	0	4.20679	7.42056	88	17381	17384	17382	274.687	274.739	274.704	2499.39	2499.44	2499.41	20150208	08:30:51.0390	20150208	08:31:09.0430	20150208	08:30:57.0400	-68.2556	174.135	-68.2556	174.137	-68.2556	174.136	250	8.0.86.31499	3	20170717	11:36:10.7080	E:/2015Tangaroa/WS/WS01.EV	0.03744	-9999	-999	1	-100	0	-50	1	5	1
240	Region240	agg	2950107	-66.6014	33.0462	-55.687	-99.8704	-981.465	0	3.50566	7.68001	110	17486	17491	17488	276.493	276.58	276.528	2501.19	2501.28	2501.23	20150208	08:41:21.1710	20150208	08:41:51.1770	20150208	08:41:33.1740	-68.2549	174.216	-68.2548	174.219	-68.2549	174.217	250	8.0.86.31499	3	20170717	11:36:10.7080	E:/2015Tangaroa/WS/WS01.EV	0.03744	-9999	-999	1	-100	0	-50	1	5	1
241	Region241	agg	2950107	-61.9798	112.848	-52.3794	-99.9603	-981.58	0	4.13031	7.47698	108	17509	17513	17511	276.89	276.959	276.925	2501.59	2501.66	2501.63	20150208	08:43:39.2000	20150208	08:44:03.2050	20150208	08:43:51.2020	-68.2546	174.233	-68.2546	174.236	-68.2546	174.235	250	8.0.86.31499	3	20170717	11:36:10.7080	E:/2015Tangaroa/WS/WS01.EV	0.03744	-9999	-999	1	-100	0	-50	1	5	1
242	Region242	agg	2950107	-61.6973	278.222	-49.1759	-99.9723	-974.821	0	9.54177	13.2703	499	17558	17567	17562	277.73	277.886	277.799	2502.43	2502.59	2502.5	20150208	08:48:33.2620	20150208	08:49:27.2730	20150208	08:48:57.2670	-68.2542	174.271	-68.2542	174.278	-68.2542	174.274	250	8.0.86.31499	3	20170717	11:36:10.7080	E:/2015Tangaroa/WS/WS01.EV	0.03744	-9999	-999	1	-100	0	-50	1	5	1
243	Region243	agg	2950107	-65.2869	74.4104	-55.3708	-97.7326	-979.583	0	5.83215	8.75998	122	17575	17578	17576	278.026	278.078	278.043	2502.73	2502.78	2502.74	20150208	08:50:15.2830	20150208	08:50:33.2870	20150208	08:50:21.2840	-68.2541	174.284	-68.2541	174.286	-68.2541	174.285	250	8.0.86.31499	3	20170717	11:36:10.7080	E:/2015Tangaroa/WS/WS01.EV	0.03744	-9999	-999	1	-100	0	-50	1	5	1
247	Region247	agg	2950107	-64.9987	73.8668	-53.2143	-99.5777	-979.67	0	5.41784	10.7082	85	18203	18205	18204	288.987	289.022	289.005	2513.69	2513.72	2513.71	20150208	09:53:04.0760	20150208	09:53:16.0780	20150208	09:53:10.0760	-68.251	174.774	-68.251	174.775	-68.251	174.775	250	8.0.86.31499	3	20170717	11:36:10.7080	E:/2015Tangaroa/WS/WS01.EV	0.03744	-9999	-999	1	-100	0	-50	1	5	1
248	Region248	agg	2950107	-55.4057	2430.78	-42.2092	-99.995	-970.719	0	19.5807	21.239	512	19039	19043	19041	300.249	300.316	300.283	2524.97	2525.04	2525.01	20150208	11:16:44.1270	20150208	11:17:08.1320	20150208	11:16:56.1300	-68.3038	175.203	-68.3048	175.204	-68.3043	175.204	250	8.0.86.31499	3	20170717	11:36:10.7080	E:/2015Tangaroa/WS/WS01.EV	0.03744	-9999	-999	1	-100	0	-50	1	5	1
249	Region249	agg	2950107	-59.4104	327.26	-48.3363	-95.5168	-952.875	0	6.62889	94.3017	104	19134	19136	19135	301.836	301.87	301.853	2526.56	2526.6	2526.58	20150208	11:26:14.2480	20150208	11:26:26.2500	20150208	11:26:20.2490	-68.326	175.241	-68.3265	175.242	-68.3262	175.242	250	8.0.86.31499	3	20170717	11:36:10.7080	E:/2015Tangaroa/WS/WS01.EV	0.03744	-9999	-999	1	-100	0	-50	1	5	1
250	Region250	agg	2950107	-56.5012	2693.1	-44.2058	-99.9368	-971.466	0	27.9178	19.0262	438	19321	19323	19322	304.971	305.004	304.987	2529.7	2529.73	2529.72	20150208	11:44:56.4830	20150208	11:45:08.4850	20150208	11:45:02.4830	-68.37	175.316	-68.3705	175.317	-68.3702	175.317	250	8.0.86.31499	3	20170717	11:36:10.7080	E:/2015Tangaroa/WS/WS01.EV	0.03744	-9999	-999	1	-100	0	-50	1	5	1
251	Region251	agg	2950107	-56.4146	3642.48	-44.2958	-92.9316	-948.171	0	37.0143	121.34	1355	19327	19333	19330	305.071	305.17	305.121	2529.8	2529.9	2529.85	20150208	11:45:32.4900	20150208	11:46:08.4980	20150208	11:45:50.4940	-68.3714	175.319	-68.3728	175.321	-68.3721	175.32	250	8.0.86.31499	3	20170717	11:36:10.7080	E:/2015Tangaroa/WS/WS01.EV	0.03744	-9999	-999	1	-100	0	-50	1	5	1
252	Region252	agg	2950107	-48.736	25880	-33.9032	-82.0012	-935.552	0	44.8816	221.486	1643	19973	19979	19976	315.526	315.622	315.574	2540.24	2540.34	2540.29	20150208	12:50:09.0270	20150208	12:50:45.0310	20150208	12:50:27.0290	-68.4278	175.596	-68.4267	175.599	-68.4273	175.597	250	8.0.86.31499	3	20170717	11:36:10.7080	E:/2015Tangaroa/WS/WS01.EV	0.03744	-9999	-999	1	-100	0	-50	1	5	1
253	Region253	agg	2950107	-62.9127	183.969	-53.2265	-99.299	-968.823	0	8.34689	25.7754	1877	22446	22488	22467	325.874	325.986	325.93	2550.59	2550.7	2550.64	20150208	13:54:15.2880	20150208	13:54:57.3220	20150208	13:54:36.3040	-68.3933	176.033	-68.3931	176.038	-68.3932	176.035	250	8.0.86.31499	3	20170717	11:36:10.7080	E:/2015Tangaroa/WS/WS01.EV	0.03744	-9999	-999	1	-100	0	-50	1	5	1
254	Region254	agg	2950107	-65.8602	52.6718	-55.8718	-99.886	-968.672	0	4.71091	26.7522	271	22537	22547	22542	326.119	326.146	326.132	2550.83	2550.86	2550.84	20150208	13:55:46.3580	20150208	13:55:56.3620	20150208	13:55:51.3580	-68.3929	176.044	-68.3929	176.045	-68.3929	176.044	250	8.0.86.31499	3	20170717	11:36:10.7080	E:/2015Tangaroa/WS/WS01.EV	0.03744	-9999	-999	1	-100	0	-50	1	5	1
255	Region255	agg	2950107	-64.2838	129.089	-52.4816	-88.7736	-950.787	0	8.03115	105.371	462	22541	22551	22546	326.129	326.157	326.143	2550.84	2550.87	2550.85	20150208	13:55:50.3580	20150208	13:56:00.3650	20150208	13:55:55.3610	-68.3929	176.044	-68.3928	176.045	-68.3929	176.045	250	8.0.86.31499	3	20170717	11:36:10.7080	E:/2015Tangaroa/WS/WS01.EV	0.03744	-9999	-999	1	-100	0	-50	1	5	1
262	Region262	agg	2950107	-47.3814	6697.52	-32.7057	-89.2042	-954.331	0	8.50282	84.1238	667	23265	23279	23272	328.024	328.059	328.041	2552.74	2552.77	2552.75	20150208	14:07:54.8970	20150208	14:08:08.9090	20150208	14:08:01.9030	-68.3959	176.116	-68.3962	176.115	-68.3961	176.116	250	8.0.86.31499	3	20170717	11:36:10.7080	E:/2015Tangaroa/WS/WS01.EV	0.03744	-9999	-999	1	-100	0	-50	1	5	1
266	Region266	agg	2950107	-61.8049	658.136	-47.4437	-98.268	-966.951	0	23.1374	29.4062	1210	26763	26772	26767	337.945	337.971	337.956	2562.65	2562.68	2562.66	20150208	15:06:36.6080	20150208	15:06:45.6140	20150208	15:06:40.6090	-68.532	175.876	-68.5324	175.876	-68.5322	175.876	250	8.0.86.31499	3	20170717	11:36:10.7080	E:/2015Tangaroa/WS/WS01.EV	0.03744	-9999	-999	1	-100	0	-50	1	5	1
267	Region267	agg	2950107	-54.9337	2546.6	-39.3899	-99.7567	-966.828	0	18.401	30.9252	1251	34830	34842	34836	359.724	359.758	359.741	2584.42	2584.45	2584.44	20150208	17:21:10.0870	20150208	17:21:22.0980	20150208	17:21:16.0930	-68.6641	176.724	-68.6643	176.726	-68.6642	176.725	250	8.0.86.31499	3	20170717	11:36:10.7080	E:/2015Tangaroa/WS/WS01.EV	0.03744	-9999	-999	1	-100	0	-50	1	5	1
268	Region268	agg	2950107	-64.5683	537.2	-50.0631	-89.2666	-941.725	0	35.6842	166.275	7278	34983	35021	35002	360.165	360.274	360.219	2584.86	2584.97	2584.91	20150208	17:23:43.2250	20150208	17:24:21.2590	20150208	17:24:02.2410	-68.6676	176.742	-68.6685	176.746	-68.6681	176.744	250	8.0.86.31499	3	20170717	11:36:10.7080	E:/2015Tangaroa/WS/WS01.EV	0.03744	-9999	-999	1	-100	0	-50	1	5	1
269	Region269	agg	2950107	-64.3428	277.216	-53.0251	-83.5249	-939.767	0	17.4828	186.441	1280	35093	35106	35099	360.481	360.518	360.498	2585.18	2585.21	2585.19	20150208	17:25:33.3190	20150208	17:25:46.3320	20150208	17:25:39.3240	-68.6702	176.754	-68.6705	176.756	-68.6703	176.755	250	8.0.86.31499	3	20170717	11:36:10.7080	E:/2015Tangaroa/WS/WS01.EV	0.03744	-9999	-999	1	-100	0	-50	1	5	1
270	Region270	agg	2950107	-60.6694	1024.6	-47.715	-89.5113	-941.403	0	27.7334	169.912	4061	35167	35194	35180	360.694	360.77	360.731	2585.39	2585.46	2585.42	20150208	17:26:47.3850	20150208	17:27:14.4080	20150208	17:27:00.3950	-68.6719	176.763	-68.6726	176.766	-68.6722	176.764	250	8.0.86.31499	3	20170717	11:36:10.7080	E:/2015Tangaroa/WS/WS01.EV	0.03744	-9999	-999	1	-100	0	-50	1	5	1
271	Region271	agg	2950107	-49.0715	9015.63	-34.2601	-99.6294	-964.317	0	16.8909	38.8218	795	36994	37002	36998	365.967	365.991	365.979	2590.65	2590.68	2590.67	20150208	17:57:15.9200	20150208	17:57:23.9270	20150208	17:57:19.9240	-68.7157	176.971	-68.7159	176.972	-68.7158	176.971	250	8.0.86.31499	3	20170717	11:36:10.7080	E:/2015Tangaroa/WS/WS01.EV	0.03744	-9999	-999	1	-100	0	-50	1	5	1
272	Region272	agg	2950107	-65.1094	43.8729	-56.1364	-82.9329	-939.96	0	3.30103	187.174	328	38696	38714	38705	370.465	370.491	370.478	2595.12	2595.15	2595.14	20150208	18:25:39.4510	20150208	18:25:57.4670	20150208	18:25:48.4590	-68.7544	177.144	-68.7546	177.145	-68.7545	177.145	250	8.0.86.31499	3	20170717	11:36:10.7080	E:/2015Tangaroa/WS/WS01.EV	0.03744	-9999	-999	1	-100	0	-50	1	5	1
273	Region273	agg	2950107	-56.2276	2476.71	-41.6915	-99.9408	-968.853	0	24.1071	24.5057	5295	41407	41448	41427	376.74	376.846	376.792	2601.39	2601.49	2601.44	20150208	19:10:52.8490	20150208	19:11:33.8770	20150208	19:11:12.8590	-68.8157	177.375	-68.8168	177.378	-68.8162	177.377	250	8.0.86.31499	3	20170717	11:36:10.7080	E:/2015Tangaroa/WS/WS01.EV	0.03744	-9999	-999	1	-100	0	-50	1	5	1
274	Region274	agg	2950107	-49.4537	5166.06	-35.9488	-99.9117	-964.766	0	10.5691	37.9888	608	41748	41758	41753	377.627	377.653	377.64	2602.28	2602.3	2602.29	20150208	19:16:34.1380	20150208	19:16:44.1450	20150208	19:16:39.1440	-68.825	177.406	-68.8253	177.407	-68.8251	177.407	250	8.0.86.31499	3	20170717	11:36:10.7080	E:/2015Tangaroa/WS/WS01.EV	0.03744	-9999	-999	1	-100	0	-50	1	5	1
275	Region275	agg	2950107	-51.2404	8300.14	-38.2297	-98.5907	-964.075	0	25.6232	38.3866	2814	42335	42355	42345	379.153	379.205	379.179	2603.8	2603.85	2603.83	20150208	19:26:21.6530	20150208	19:26:41.6720	20150208	19:26:31.6620	-68.8403	177.462	-68.8408	177.464	-68.8406	177.463	250	8.0.86.31499	3	20170717	11:36:10.7080	E:/2015Tangaroa/WS/WS01.EV	0.03744	-9999	-999	1	-100	0	-50	1	5	1
276	Region276	agg	2950107	-55.3506	3005.18	-41.929	-99.9207	-971.399	0	23.9022	18.6347	3125	43705	43729	43717	382.723	382.785	382.754	2607.37	2607.43	2607.4	20150208	19:49:12.8420	20150208	19:49:36.8640	20150208	19:49:24.8510	-68.8759	177.593	-68.8764	177.595	-68.8762	177.594	250	8.0.86.31499	3	20170717	11:36:10.7080	E:/2015Tangaroa/WS/WS01.EV	0.03744	-9999	-999	1	-100	0	-50	1	5	1
277	Region277	agg	2950107	-56.6894	2064.34	-43.4984	-99.6636	-970.248	0	22.3476	21.35	2688	43885	43907	43896	383.189	383.246	383.217	2607.84	2607.89	2607.86	20150208	19:52:12.9970	20150208	19:52:35.0150	20150208	19:52:24.0050	-68.8804	177.61	-68.8809	177.612	-68.8807	177.611	250	8.0.86.31499	3	20170717	11:36:10.7080	E:/2015Tangaroa/WS/WS01.EV	0.03744	-9999	-999	1	-100	0	-50	1	5	1
278	Region278	agg	2950107	-55.0976	5899.93	-40.3776	-99.9153	-962.72	0	44.2704	39.4267	12965	46360	46415	46387	389.61	389.75	389.678	2614.25	2614.39	2614.32	20150208	20:33:29.9720	20150208	20:34:25.0160	20150208	20:33:56.9930	-68.9444	177.846	-68.9457	177.851	-68.945	177.849	250	8.0.86.31499	3	20170717	11:36:10.7080	E:/2015Tangaroa/WS/WS01.EV	0.03744	-9999	-999	1	-100	0	-50	1	5	1
279	Region279	agg	2950107	-45.4107	13594.5	-34.6247	-99.7347	-963.206	0	10.9632	43.1388	688	53456	53467	53461	406.632	406.661	406.646	2631.27	2631.3	2631.28	20150208	22:31:51.7610	20150208	22:32:02.7710	20150208	22:31:56.7660	-69.0965	178.502	-69.0968	178.503	-69.0967	178.503	250	8.0.86.31499	3	20170717	11:36:10.7080	E:/2015Tangaroa/WS/WS01.EV	0.03744	-9999	-999	1	-100	0	-50	1	5	1
280	Region280	agg	2950107	-43.5766	39004.8	-32.5346	-99.8988	-966.079	0	20.6197	32.7441	1294	53871	53882	53876	407.705	407.733	407.718	2632.34	2632.37	2632.35	20150208	22:38:47.1170	20150208	22:38:58.1280	20150208	22:38:52.1220	-69.1053	178.545	-69.1055	178.547	-69.1054	178.546	250	8.0.86.31499	3	20170717	11:36:10.7080	E:/2015Tangaroa/WS/WS01.EV	0.03744	-9999	-999	1	-100	0	-50	1	5	1
281	Region281	agg	2950107	-49.3743	9670.5	-36.0613	-99.9016	-973.336	0	19.426	15.5554	2235	56751	56772	56761	415.333	415.375	415.353	2639.96	2640.01	2639.98	20150208	23:26:50.5800	20150208	23:27:11.5960	20150208	23:27:00.5870	-69.0324	178.349	-69.0317	178.348	-69.0321	178.348	250	8.0.86.31499	3	20170717	11:36:10.7080	E:/2015Tangaroa/WS/WS01.EV	0.03744	-9999	-999	1	-100	0	-50	1	5	1
282	Region282	agg	2950107	-46.32	13366	-35.7549	-99.8746	-966.121	0	13.2896	33.3039	1251	57134	57151	57142	416.156	416.195	416.174	2640.79	2640.82	2640.8	20150208	23:33:13.9040	20150208	23:33:30.9190	20150208	23:33:21.9100	-69.02	178.334	-69.0195	178.333	-69.0197	178.333	250	8.0.86.31499	3	20170717	11:36:10.7080	E:/2015Tangaroa/WS/WS01.EV	0.03744	-9999	-999	1	-100	0	-50	1	5	1
283	Region283	agg	2950107	-52.6298	3943.45	-38.2386	-99.9887	-971.896	0	16.7634	18.5472	3156	58364	58399	58381	418.649	418.695	418.671	2643.28	2643.33	2643.3	20150208	23:53:44.9450	20150208	23:54:19.9750	20150208	23:54:01.9580	-69.0091	178.235	-69.0086	178.234	-69.0089	178.234	250	8.0.86.31499	3	20170717	11:36:10.7080	E:/2015Tangaroa/WS/WS01.EV	0.03744	-9999	-999	1	-100	0	-50	1	5	1
284	Region284	agg	2950107	-45.5153	12172.5	-34.2028	-99.9615	-967.509	0	10.0558	29.5462	894	63160	63176	63168	426.367	426.394	426.38	2650.98	2651.01	2650.99	20150209	01:13:45.6720	20150209	01:14:01.6880	20150209	01:13:53.6800	-69.0907	178.005	-69.0904	178.004	-69.0905	178.004	250	8.0.86.31499	3	20170717	11:36:10.7080	E:/2015Tangaroa/WS/WS01.EV	0.03744	-9999	-999	1	-100	0	-50	1	5	1
1	Region1	agg	2950109	-48.1588	12119.5	-34.017	-99.986	-969.297	0	18.4021	24.2327	5293	4361	4415	4388	6.77307	6.83329	6.80454	2659.33	2659.39	2659.36	20150209	02:43:09.1670	20150209	02:44:03.2140	20150209	02:43:36.1920	-68.9807	178.102	-68.9807	178.104	-68.9806	178.103	250	8.0.86.31499	3	20170717	11:44:51.9360	E:/2015Tangaroa/WS/WS02.EV	0.03744	-9999	-999	1	-100	0	-50	1	5	1
2	Region2	agg	2950109	-53.4099	4260.31	-39.1053	-99.7274	-971.376	0	21.6741	19.0427	7821	4524	4592	4558	6.9898	7.10361	7.04602	2659.55	2659.66	2659.61	20150209	02:45:53.3010	20150209	02:47:01.3580	20150209	02:46:27.3300	-68.9825	178.11	-68.9837	178.114	-68.9831	178.112	250	8.0.86.31499	3	20170717	11:44:51.9360	E:/2015Tangaroa/WS/WS02.EV	0.03744	-9999	-999	1	-100	0	-50	1	5	1
3	Region3	agg	2950109	-46.2248	15893.4	-33.6655	-99.2139	-963.421	0	15.46	42.0199	1617	10597	10616	10606	17.2536	17.3	17.2759	2669.85	2669.9	2669.87	20150209	04:27:11.2080	20150209	04:27:30.2240	20150209	04:27:20.2160	-69.093	178.263	-69.0936	178.261	-69.0933	178.262	250	8.0.86.31499	3	20170717	11:44:51.9360	E:/2015Tangaroa/WS/WS02.EV	0.03744	-9999	-999	1	-100	0	-50	1	5	1
4	Region4	agg	2950109	-57.5674	1576.19	-43.2454	-99.7417	-972.075	0	20.8862	17.6935	2403	10915	10936	10925	18.0254	18.0764	18.0498	2670.62	2670.67	2670.65	20150209	04:32:29.4360	20150209	04:32:50.4500	20150209	04:32:39.4410	-69.1033	178.241	-69.104	178.24	-69.1036	178.241	250	8.0.86.31499	3	20170717	11:44:51.9360	E:/2015Tangaroa/WS/WS02.EV	0.03744	-9999	-999	1	-100	0	-50	1	5	1
5	Region5	agg	2950109	-54.4781	3536.53	-39.2156	-99.7619	-970.843	0	23.0087	18.7081	6618	36707	36761	36734	74.4208	74.53	74.4756	2726.8	2726.91	2726.86	20150209	11:42:49.4870	20150209	11:43:43.5340	20150209	11:43:16.5100	-69.1325	178.529	-69.131	178.532	-69.1318	178.531	250	8.0.86.31499	3	20170717	11:44:51.9360	E:/2015Tangaroa/WS/WS02.EV	0.03744	-9999	-999	1	-100	0	-50	1	5	1
6	Region6	agg	2950109	-59.8567	163.739	-42.7949	-99.9759	-980.592	0	3.67563	7.97257	692	55155	55190	55172	113.67	113.765	113.717	2766.01	2766.11	2766.06	20150209	16:50:38.2180	20150209	16:51:13.2410	20150209	16:50:55.2290	-69.1364	178.392	-69.1376	178.395	-69.137	178.393	250	8.0.86.31499	3	20170717	11:44:51.9360	E:/2015Tangaroa/WS/WS02.EV	0.03744	-9999	-999	1	-100	0	-50	1	5	1
7	Region7	agg	2950109	-55.1964	3241.46	-39.809	-99.7625	-970.635	0	24.8822	20.1551	4164	56627	56658	56642	117.584	117.651	117.616	2769.92	2769.99	2769.96	20150209	17:15:11.3420	20150209	17:15:42.3680	20150209	17:15:26.3540	-69.1856	178.509	-69.1862	178.512	-69.1859	178.511	250	8.0.86.31499	3	20170717	11:44:51.9360	E:/2015Tangaroa/WS/WS02.EV	0.03744	-9999	-999	1	-100	0	-50	1	5	1
8	Region8	agg	2950109	-51.1604	3808.1	-37.6368	-98.2499	-966.86	0	11.5414	31.1975	845	58503	58516	58509	121.705	121.736	121.719	2774.04	2774.07	2774.05	20150209	17:46:29.9610	20150209	17:46:42.9710	20150209	17:46:35.9670	-69.2174	178.601	-69.2179	178.601	-69.2176	178.601	250	8.0.86.31499	3	20170717	11:44:51.9360	E:/2015Tangaroa/WS/WS02.EV	0.03744	-9999	-999	1	-100	0	-50	1	5	1
9	Region9	agg	2950109	-57.9658	1599.32	-42.162	-99.7631	-972.088	0	23.2286	17.2862	7896	59018	59082	59050	122.915	123.065	122.99	2775.24	2775.39	2775.32	20150209	17:55:05.3880	20150209	17:56:09.4410	20150209	17:55:37.4140	-69.2349	178.628	-69.237	178.631	-69.236	178.63	250	8.0.86.31499	3	20170717	11:44:51.9360	E:/2015Tangaroa/WS/WS02.EV	0.03744	-9999	-999	1	-100	0	-50	1	5	1
1	Region1	agg	2950111	-44.4683	45487.9	-29.7005	-99.9956	-968.09	0	29.5277	23.9982	54510	5060	5412	5236	8.44849	8.61414	8.53561	2790.25	2790.42	2790.34	20150209	20:23:08.6420	20150209	20:29:00.9510	20150209	20:26:04.7940	-69.3236	178.969	-69.3253	178.975	-69.3244	178.972	250	8.0.86.31499	3	20170717	11:53:34.5070	E:/2015Tangaroa/WS/WS03.EV	0.03744	-9999	-999	1	-100	0	-50	1	5	1
8	Region8	agg	2950111	-50.0864	3745.97	-35.5546	-99.2745	-977.82	0	8.86579	10.254	3431	9893	9966	9929	14.452	14.4963	14.4753	2796.28	2796.32	2796.3	20150209	21:43:47.0210	20150209	21:45:00.0890	20150209	21:44:23.0550	-69.3283	178.977	-69.3289	178.977	-69.3286	178.977	250	8.0.86.31499	3	20170717	11:53:34.5070	E:/2015Tangaroa/WS/WS03.EV	0.03744	-9999	-999	1	-100	0	-50	1	5	1
11	Region11	agg	2950111	-45.6975	18771.2	-33.0048	-97.0164	-959.63	0	16.1716	57.1267	1184	12688	12701	12694	18.5711	18.5995	18.5841	2800.39	2800.42	2800.4	20150209	22:30:24.6640	20150209	22:30:37.6760	20150209	22:30:30.6690	-69.2814	179.095	-69.2811	179.096	-69.2813	179.096	250	8.0.86.31499	3	20170717	11:53:34.5070	E:/2015Tangaroa/WS/WS03.EV	0.03744	-9999	-999	1	-100	0	-50	1	5	1
14	Region14	agg	2950111	-59.054	539.342	-47.7071	-97.5535	-959.853	0	10.0641	55.5404	1000	41636	41654	41645	69.5093	69.5453	69.5272	2851.03	2851.06	2851.04	20150210	06:33:21.8640	20150210	06:33:39.8830	20150210	06:33:30.8730	-69.1483	179.418	-69.1484	179.417	-69.1484	179.418	250	8.0.86.31499	3	20170717	11:53:34.5070	E:/2015Tangaroa/WS/WS03.EV	0.03744	-9999	-999	1	-100	0	-50	1	5	1
15	Region15	agg	2950111	-51.7777	3537.15	-36.134	-99.2603	-974.967	0	12.3575	13.8295	1034	49214	49229	49221	86.5275	86.5661	86.5454	2868.01	2868.05	2868.03	20150210	08:39:50.0650	20150210	08:40:05.0790	20150210	08:39:57.0710	-69.1395	179.382	-69.1395	179.384	-69.1395	179.383	250	8.0.86.31499	3	20170717	11:53:34.5070	E:/2015Tangaroa/WS/WS03.EV	0.03744	-9999	-999	1	-100	0	-50	1	5	1
16	Region16	agg	2950111	-66.9683	31.9609	-57.3881	-77.8252	-937.471	0	3.68938	210.518	328	55324	55340	55332	102.176	102.217	102.196	2883.65	2883.69	2883.67	20150210	10:21:45.9330	20150210	10:22:01.9490	20150210	10:21:53.9400	-68.9995	179.624	-68.9988	179.624	-68.9991	179.624	250	8.0.86.31499	3	20170717	11:53:34.5070	E:/2015Tangaroa/WS/WS03.EV	0.03744	-9999	-999	1	-100	0	-50	1	5	1
17	Region17	agg	2950111	-66.6146	24.9591	-59.3694	-79.4038	-939.03	0	2.6558	195.045	250	55326	55343	55334	102.181	102.225	102.201	2883.65	2883.7	2883.67	20150210	10:21:47.9350	20150210	10:22:04.9530	20150210	10:21:55.9430	-68.9994	179.624	-68.9987	179.624	-68.999	179.624	250	8.0.86.31499	3	20170717	11:53:34.5070	E:/2015Tangaroa/WS/WS03.EV	0.03744	-9999	-999	1	-100	0	-50	1	5	1
18	Region18	agg	2950111	-67.7323	17.4431	-60.0755	-76.4608	-936.325	0	2.40085	220.173	226	55349	55366	55357	102.24	102.285	102.261	2883.71	2883.76	2883.73	20150210	10:22:10.9560	20150210	10:22:27.9730	20150210	10:22:18.9650	-68.9984	179.624	-68.9977	179.623	-68.9981	179.624	250	8.0.86.31499	3	20170717	11:53:34.5070	E:/2015Tangaroa/WS/WS03.EV	0.03744	-9999	-999	1	-100	0	-50	1	5	1
19	Region19	agg	2950111	-57.5932	194.335	-47.2345	-99.6894	-982.418	0	2.59046	6.72831	718	57453	57505	57479	105.659	105.75	105.704	2887.1	2887.19	2887.14	20150210	10:57:16.9460	20150210	10:58:08.9940	20150210	10:57:42.9690	-68.9445	179.658	-68.9432	179.66	-68.9439	179.659	250	8.0.86.31499	3	20170717	11:53:34.5070	E:/2015Tangaroa/WS/WS03.EV	0.03744	-9999	-999	1	-100	0	-50	1	5	1
20	Region20	agg	2950111	-55.5238	614.289	-37.7163	-99.7858	-979.759	0	5.08462	8.48065	5717	57594	57808	57701	105.914	106.287	106.101	2887.35	2887.72	2887.53	20150210	10:59:38.0740	20150210	11:03:12.2780	20150210	11:01:25.1740	-68.9409	179.663	-68.935	179.669	-68.938	179.666	250	8.0.86.31499	3	20170717	11:53:34.5070	E:/2015Tangaroa/WS/WS03.EV	0.03744	-9999	-999	1	-100	0	-50	1	5	1
21	Region21	agg	2950111	-55.7427	490.799	-43.54	-98.1496	-981.378	0	4.27248	7.41967	2927	67914	68044	67979	122.949	123.292	123.12	2904.1	2904.44	2904.27	20150210	13:51:47.9470	20150210	13:53:58.0650	20150210	13:52:53.0080	-68.8469	-179.737	-68.847	-179.722	-68.847	-179.73	250	8.0.86.31499	3	20170717	11:53:34.5070	E:/2015Tangaroa/WS/WS03.EV	0.03744	-9999	-999	1	-100	0	-50	1	5	1
22	Region22	agg	2950111	-66.6504	26.6073	-54.4723	-97.6551	-972.313	0	2.85461	19.1035	209	70795	70808	70801	130.548	130.583	130.564	2911.7	2911.73	2911.71	20150210	14:39:51.8030	20150210	14:40:04.8160	20150210	14:39:57.8100	-68.8433	-179.389	-68.8433	-179.387	-68.8433	-179.388	250	8.0.86.31499	3	20170717	11:53:34.5070	E:/2015Tangaroa/WS/WS03.EV	0.03744	-9999	-999	1	-100	0	-50	1	5	1
1	Region1	agg	2950113	-60.0217	226.341	-49.4996	-97.7379	-980.783	0	5.27761	7.92446	138	52	56	54	0.946471	1.01132	0.978959	2914.05	2914.12	2914.09	20150210	14:54:44.4640	20150210	14:55:08.4700	20150210	14:54:56.4670	-68.8418	-179.281	-68.8417	-179.278	-68.8418	-179.279	250	8.0.86.31499	3	20170717	12:00:37.9360	E:/2015Tangaroa/WS/WS04.EV	0.03744	-9999	-999	1	-100	0	-50	1	5	1
2	Region2	agg	2950113	-62.4973	278.255	-50.6557	-98.4721	-977.293	0	11.4731	11.0349	240	1992	1995	1993	22.4702	22.5253	22.4888	2935.56	2935.62	2935.58	20150210	17:08:04.6980	20150210	17:08:22.7000	20150210	17:08:10.6990	-68.9892	-178.498	-68.9901	-178.497	-68.9895	-178.497	250	8.0.86.31499	3	20170717	12:00:37.9360	E:/2015Tangaroa/WS/WS04.EV	0.03744	-9999	-999	1	-100	0	-50	1	5	1
5	Region5	agg	2950113	-56.7244	1033.79	-42.2798	-99.9618	-971.334	0	11.2819	22.9461	177	2512	2514	2513	32.004	32.0402	32.0225	2945.08	2945.12	2945.1	20150210	18:00:05.0410	20150210	18:00:17.0420	20150210	18:00:11.0420	-69.1299	-178.296	-69.1304	-178.296	-69.1302	-178.296	250	8.0.86.31499	3	20170717	12:00:37.9360	E:/2015Tangaroa/WS/WS04.EV	0.03744	-9999	-999	1	-100	0	-50	1	5	1
6	Region6	agg	2950113	-52.6112	4734.4	-38.9746	-99.8817	-966.287	0	20.0396	33.0566	524	2785	2789	2787	37.0074	37.0824	37.0455	2950.08	2950.15	2950.12	20150210	18:27:23.3620	20150210	18:27:47.3670	20150210	18:27:35.3630	-69.204	-178.192	-69.2051	-178.19	-69.2046	-178.191	250	8.0.86.31499	3	20170717	12:00:37.9360	E:/2015Tangaroa/WS/WS04.EV	0.03744	-9999	-999	1	-100	0	-50	1	5	1
7	Region7	agg	2950113	-41.7548	49274.1	-29.4757	-99.9624	-967.337	0	17.1242	29.3516	4209	10026	10072	10049	52.6192	52.6664	52.6428	2964.87	2964.92	2964.9	20150210	20:41:02.3820	20150210	20:41:48.4260	20150210	20:41:25.4040	-69.2314	-178.296	-69.2321	-178.295	-69.2317	-178.296	250	8.0.86.31499	3	20170717	12:00:37.9360	E:/2015Tangaroa/WS/WS04.EV	0.03744	-9999	-999	1	-100	0	-50	1	5	1
14	Region14	agg	2950113	-50.8077	12626.2	-35.1367	-99.9403	-963.867	0	35.2819	35.441	7934	18873	18915	18894	66.2232	66.2737	66.2482	2978.37	2978.43	2978.4	20150210	23:08:37.3740	20150210	23:09:19.4140	20150210	23:08:58.3940	-69.1992	-177.989	-69.1984	-177.989	-69.1988	-177.989	250	8.0.86.31499	3	20170717	12:00:37.9360	E:/2015Tangaroa/WS/WS04.EV	0.03744	-9999	-999	1	-100	0	-50	1	5	1
20	Region20	agg	2950113	-56.7362	788.536	-38.3403	-99.8179	-977.567	0	8.62871	10.6033	1444	36884	36915	36899	95.8621	95.8892	95.8751	3007.76	3007.79	3007.78	20150211	04:09:05.2220	20150211	04:09:36.2500	20150211	04:09:20.2350	-69.3047	-178.087	-69.3051	-178.088	-69.3049	-178.087	250	8.0.86.31499	3	20170717	12:00:37.9360	E:/2015Tangaroa/WS/WS04.EV	0.03744	-9999	-999	1	-100	0	-50	1	5	1
21	Region21	agg	2950113	-60.6058	94.6695	-45.8308	-99.9126	-981.818	0	2.5252	7.08826	449	37860	37893	37876	96.7601	96.7909	96.7753	3008.65	3008.68	3008.67	20150211	04:25:22.1570	20150211	04:25:55.1860	20150211	04:25:38.1690	-69.3037	-178.126	-69.3038	-178.127	-69.3037	-178.126	250	8.0.86.31499	3	20170717	12:00:37.9360	E:/2015Tangaroa/WS/WS04.EV	0.03744	-9999	-999	1	-100	0	-50	1	5	1
22	Region22	agg	2950113	-62.8799	60.7773	-48.1613	-99.6145	-981.427	0	2.73681	7.50593	229	43379	43394	43386	108.88	108.907	108.893	3020.75	3020.78	3020.77	20150211	06:22:20.2330	20150211	06:22:50.2490	20150211	06:22:34.2400	-69.2275	-177.916	-69.2278	-177.917	-69.2277	-177.917	250	8.0.86.31499	3	20170717	12:00:37.9360	E:/2015Tangaroa/WS/WS04.EV	0.03744	-9999	-999	1	-100	0	-50	1	5	1
24	Region24	agg	2950113	-53.2629	3304.81	-38.3513	-99.9249	-974.986	0	16.2535	14.0883	510	44182	44187	44184	112.186	112.21	112.196	3024.06	3024.08	3024.07	20150211	06:49:09.0900	20150211	06:49:19.0950	20150211	06:49:13.0910	-69.2648	-178.029	-69.2651	-178.029	-69.2649	-178.029	250	8.0.86.31499	3	20170717	12:00:37.9360	E:/2015Tangaroa/WS/WS04.EV	0.03744	-9999	-999	1	-100	0	-50	1	5	1
25	Region25	agg	2950113	-50.9818	7713.71	-35.2836	-99.8654	-969.181	0	22.4362	23.5661	2464	46061	46081	46071	121.792	121.898	121.845	3033.66	3033.77	3033.72	20150211	07:51:49.0890	20150211	07:52:29.1100	20150211	07:52:09.0990	-69.2502	-178.131	-69.249	-178.127	-69.2496	-178.129	250	8.0.86.31499	3	20170717	12:00:37.9360	E:/2015Tangaroa/WS/WS04.EV	0.03744	-9999	-999	1	-100	0	-50	1	5	1
1	Region1	agg	2950115	-52.5206	7616.45	-37.0666	-99.8132	-968.824	0	31.5735	23.0863	5614	5722	5755	5738	18.0334	18.1072	18.0691	3095.36	3095.43	3095.39	20150211	15:48:32.7870	20150211	15:49:05.8210	20150211	15:48:48.8030	-69.2666	-178.177	-69.2668	-178.18	-69.2667	-178.179	250	8.0.86.31499	3	20170717	12:05:51.6640	E:/2015Tangaroa/WS/WS05.EV	0.03744	-9999	-999	1	-100	0	-50	1	5	1
2	Region2	agg	2950115	-55.9332	3131.63	-39.7773	-99.9013	-970.196	0	28.4837	20.4504	7299	6353	6401	6377	19.3701	19.4835	19.4269	3096.68	3096.8	3096.74	20150211	15:59:06.4390	20150211	15:59:54.4900	20150211	15:59:30.4640	-69.2672	-178.178	-69.2672	-178.173	-69.2672	-178.176	250	8.0.86.31499	3	20170717	12:05:51.6640	E:/2015Tangaroa/WS/WS05.EV	0.03744	-9999	-999	1	-100	0	-50	1	5	1
3	Region3	agg	2950115	-56.2094	2968	-41.7844	-99.8932	-968.763	0	28.7684	23.6593	8726	8075	8132	8103	22.7767	22.87	22.8217	3100.16	3100.26	3100.21	20150211	16:30:30.4390	20150211	16:31:27.4980	20150211	16:30:58.4680	-69.2676	-178.164	-69.2678	-178.168	-69.2677	-178.166	250	8.0.86.31499	3	20170717	12:05:51.6640	E:/2015Tangaroa/WS/WS05.EV	0.03744	-9999	-999	1	-100	0	-50	1	5	1
4	Region4	agg	2950115	-53.544	5343.93	-38.6901	-99.9422	-968.991	0	28.0395	23.5916	8065	9214	9268	9241	24.9328	25.0508	24.9919	3102.31	3102.43	3102.37	20150211	16:49:31.6180	20150211	16:50:25.6730	20150211	16:49:58.6460	-69.2693	-178.162	-69.269	-178.156	-69.2691	-178.159	250	8.0.86.31499	3	20170717	12:05:51.6640	E:/2015Tangaroa/WS/WS05.EV	0.03744	-9999	-999	1	-100	0	-50	1	5	1
5	Region5	agg	2950115	-46.2583	11653	-33.9443	-99.9254	-961.751	0	11.4228	48.2398	1135	14224	14242	14233	31.3957	31.4261	31.4106	3108.72	3108.75	3108.74	20150211	18:13:14.7460	20150211	18:13:32.7610	20150211	18:13:23.7540	-69.3042	-178.183	-69.3046	-178.182	-69.3044	-178.182	134.066	8.0.86.31499	3	20170717	12:05:51.6640	E:/2015Tangaroa/WS/WS05.EV	0.03744	-9999	-999	1	-100	0	-50	1	5	1
6	Region6	agg	2950115	-45.2983	12241.3	-33.7994	-99.3242	-968.108	0	9.61973	28.1552	654	24665	24677	24671	44.8402	44.8671	44.8537	3122.13	3122.15	3122.14	20150211	21:07:26.2160	20150211	21:07:38.2280	20150211	21:07:32.2220	-69.2717	-178.297	-69.2712	-178.297	-69.2715	-178.297	250	8.0.86.31499	3	20170717	12:05:51.6640	E:/2015Tangaroa/WS/WS05.EV	0.03744	-9999	-999	1	-100	0	-50	1	5	1
7	Region7	agg	2950115	-51.8004	5416.27	-38.532	-99.9557	-968.393	0	19.0216	26.5607	2089	26147	26167	26157	48.4089	48.4571	48.4328	3125.69	3125.74	3125.72	20150211	21:32:10.5960	20150211	21:32:30.6150	20150211	21:32:20.6060	-69.2146	-178.317	-69.2139	-178.318	-69.2142	-178.318	250	8.0.86.31499	3	20170717	12:05:51.6640	E:/2015Tangaroa/WS/WS05.EV	0.03744	-9999	-999	1	-100	0	-50	1	5	1
14	Region14	agg	2950115	-53.4616	3349.47	-38.7007	-99.7759	-969.765	0	17.2444	23.0666	2976	41465	41497	41481	71.2087	71.2517	71.2304	3148.51	3148.55	3148.53	20150212	01:47:43.9600	20150212	01:48:15.9900	20150212	01:47:59.9750	-69.2194	-178.253	-69.2191	-178.251	-69.2193	-178.252	250	8.0.86.31499	3	20170717	12:05:51.6640	E:/2015Tangaroa/WS/WS05.EV	0.03744	-9999	-999	1	-100	0	-50	1	5	1
1	Region1	agg	2950117	-45.673	24953.1	-32.9436	-99.9676	-969.88	0	21.3763	22.2703	6931	5587	5648	5617	11.1792	11.3137	11.2445	3160.05	3160.18	3160.11	20150212	03:24:28.8370	20150212	03:25:29.9010	20150212	03:24:58.8690	-69.2757	-178.126	-69.276	-178.12	-69.2757	-178.123	250	8.0.86.31499	3	20170717	12:10:33.7640	E:/2015Tangaroa/WS/WS06.EV	0.03744	-9999	-999	1	-100	0	-50	1	5	1
2	Region2	agg	2950117	-48.026	8097.55	-37.2438	-99.9883	-968.711	0	11.925	26.4672	686	8414	8424	8419	15.9343	15.96	15.9473	3164.8	3164.83	3164.81	20150212	04:11:38.7520	20150212	04:11:48.7630	20150212	04:11:43.7570	-69.3143	-178.162	-69.3139	-178.161	-69.3141	-178.162	250	8.0.86.31499	3	20170717	12:10:33.7640	E:/2015Tangaroa/WS/WS06.EV	0.03744	-9999	-999	1	-100	0	-50	1	5	1
3	Region3	agg	2950117	-45.3997	12579	-33.351	-99.9183	-966.998	0	10.1186	31.1306	635	18129	18140	18134	32.5641	32.5924	32.577	3181.26	3181.29	3181.27	20150212	06:53:45.4380	20150212	06:53:56.4500	20150212	06:53:50.4430	-69.3066	-178.025	-69.3063	-178.024	-69.3064	-178.025	250	8.0.86.31499	3	20170717	12:10:33.7640	E:/2015Tangaroa/WS/WS06.EV	0.03744	-9999	-999	1	-100	0	-50	1	5	1
4	Region4	agg	2950117	-51.6486	7527.31	-35.8504	-99.9927	-970.305	0	25.5276	20.9593	2670	22828	22847	22837	44.8734	44.9247	44.8979	3193.55	3193.6	3193.57	20150212	08:12:09.2940	20150212	08:12:28.3140	20150212	08:12:18.3040	-69.253	-178.143	-69.2535	-178.145	-69.2532	-178.144	250	8.0.86.31499	3	20170717	12:10:33.7640	E:/2015Tangaroa/WS/WS06.EV	0.03744	-9999	-999	1	-100	0	-50	1	5	1
6	Region6	agg	2950117	-57.1992	2201.25	-42.0986	-99.8941	-969.979	0	26.7978	21.343	1962	31741	31754	31747	66.3834	66.4174	66.3992	3215.03	3215.07	3215.05	20150212	10:40:57.1830	20150212	10:41:10.1960	20150212	10:41:03.1890	-69.1892	-178.042	-69.1887	-178.043	-69.189	-178.042	250	8.0.86.31499	3	20170717	12:10:33.7640	E:/2015Tangaroa/WS/WS06.EV	0.03744	-9999	-999	1	-100	0	-50	1	5	1
1	Region1	agg	2950119	-54.8346	1518.11	-43.959	-99.9882	-977.64	0	10.7219	10.5991	785	12215	12228	12221	26.7111	26.7436	26.7261	3253.97	3254	3253.98	20150212	15:43:16.3890	20150212	15:43:29.4020	20150212	15:43:22.3950	-69.3079	-178.585	-69.3076	-178.584	-69.3078	-178.585	250	8.0.86.31499	3	20170717	12:17:10.9370	E:/2015Tangaroa/WS/WS07.EV	0.03744	-9999	-999	1	-100	0	-50	1	5	1
2	Region2	agg	2950119	-55.4172	690.542	-45.3567	-99.657	-980.843	0	5.57719	7.9869	350	13234	13245	13239	29.259	29.2864	29.2715	3256.51	3256.54	3256.53	20150212	16:00:16.4350	20150212	16:00:27.4470	20150212	16:00:21.4400	-69.2793	-178.498	-69.279	-178.497	-69.2791	-178.498	250	8.0.86.31499	3	20170717	12:17:10.9370	E:/2015Tangaroa/WS/WS07.EV	0.03744	-9999	-999	1	-100	0	-50	1	5	1
3	Region3	agg	2950119	-53.7955	5520.66	-37.0706	-99.8695	-969.067	0	30.694	22.9236	4334	20250	20276	20263	40.4359	40.5073	40.4718	3267.7	3267.77	3267.73	20150212	17:57:23.6750	20150212	17:57:49.7010	20150212	17:57:36.6880	-69.2921	-178.273	-69.2924	-178.276	-69.2922	-178.274	250	8.0.86.31499	3	20170717	12:17:10.9370	E:/2015Tangaroa/WS/WS07.EV	0.03744	-9999	-999	1	-100	0	-50	1	5	1
4	Region4	agg	2950119	-56.0715	1541.59	-41.8281	-99.8796	-966.373	0	14.4752	32.3575	757	20323	20332	20327	40.6367	40.6614	40.6478	3267.9	3267.92	3267.91	20150212	17:58:36.7500	20150212	17:58:45.7590	20150212	17:58:40.7540	-69.2928	-178.282	-69.2929	-178.283	-69.2928	-178.282	250	8.0.86.31499	3	20170717	12:17:10.9370	E:/2015Tangaroa/WS/WS07.EV	0.03744	-9999	-999	1	-100	0	-50	1	5	1
5	Region5	agg	2950119	-52.5108	6150.51	-39.2453	-99.9418	-967.069	0	25.4391	28.8681	3592	20766	20792	20779	41.8648	41.9367	41.9007	3269.13	3269.2	3269.16	20150212	18:06:00.1970	20150212	18:06:26.2220	20150212	18:06:13.2090	-69.2966	-178.338	-69.2969	-178.342	-69.2968	-178.34	250	8.0.86.31499	3	20170717	12:17:10.9370	E:/2015Tangaroa/WS/WS07.EV	0.03744	-9999	-999	1	-100	0	-50	1	5	1
6	Region6	agg	2950119	-43.0197	44526.4	-30.8513	-99.965	-963.911	0	20.7062	39.797	2274	27461	27481	27471	60.1387	60.1897	60.1642	3287.41	3287.47	3287.44	20150212	19:58:02.7670	20150212	19:58:22.7880	20150212	19:58:12.7770	-69.3538	-178.177	-69.3531	-178.176	-69.3534	-178.176	250	8.0.86.31499	3	20170717	12:17:10.9370	E:/2015Tangaroa/WS/WS07.EV	0.03744	-9999	-999	1	-100	0	-50	1	5	1
7	Region7	agg	2950119	-46.5077	33212.9	-33.5506	-99.8266	-961.628	0	34.4817	46.4707	9377	29859	29910	29884	65.5995	65.6889	65.64	3292.87	3292.96	3292.91	20150212	20:38:04.2350	20150212	20:38:55.2880	20150212	20:38:29.2620	-69.2924	-178.098	-69.2934	-178.096	-69.2929	-178.097	234.994	8.0.86.31499	3	20170717	12:17:10.9370	E:/2015Tangaroa/WS/WS07.EV	0.03744	-9999	-999	1	-100	0	-50	1	5	1
20	Region20	agg	2950119	-62.6299	164.681	-50.5851	-98.3453	-966.401	0	7.0007	32.6716	659	52416	52433	52424	118.526	118.56	118.542	3345.65	3345.69	3345.67	20150213	02:55:50.8430	20150213	02:56:07.8590	20150213	02:55:58.8500	-69.2583	-176.665	-69.2582	-176.663	-69.2583	-176.664	250	8.0.86.31499	3	20170717	12:17:10.9370	E:/2015Tangaroa/WS/WS07.EV	0.03744	-9999	-999	1	-100	0	-50	1	5	1
21	Region21	agg	2950119	-58.0477	251.009	-43.9882	-74.7595	-934.197	0	3.71509	241.231	272	52730	52743	52736	119.156	119.183	119.169	3346.28	3346.31	3346.3	20150213	03:01:05.1380	20150213	03:01:18.1500	20150213	03:01:11.1440	-69.2565	-176.636	-69.2565	-176.635	-69.2565	-176.635	250	8.0.86.31499	3	20170717	12:17:10.9370	E:/2015Tangaroa/WS/WS07.EV	0.03744	-9999	-999	1	-100	0	-50	1	5	1
1	Region1	agg	2950121	-39.6699	66694.4	-28.8187	-99.9976	-969.765	0	14.3413	23.4786	1425	7723	7741	7732	18.101	18.1485	18.1256	3367.45	3367.49	3367.47	20150213	05:31:11.4120	20150213	05:31:29.4300	20150213	05:31:20.4210	-69.2994	-176.91	-69.2994	-176.912	-69.2994	-176.911	250	8.0.86.31499	3	20170717	12:21:23.5620	E:/2015Tangaroa/WS/WS08.EV	0.03744	-9999	-999	1	-100	0	-50	1	5	1
2	Region2	agg	2950121	-56.0139	1227.86	-44.9761	-99.7306	-975.062	0	11.3775	12.8694	1666	27187	27214	27200	61.8194	61.8868	61.8518	3411	3411.07	3411.03	20150213	10:55:58.9020	20150213	10:56:25.9280	20150213	10:56:11.9140	-69.3248	-178.367	-69.3259	-178.367	-69.3253	-178.367	250	8.0.86.31499	3	20170717	12:21:23.5620	E:/2015Tangaroa/WS/WS08.EV	0.03744	-9999	-999	1	-100	0	-50	1	5	1
1	Region1	agg	2950123	-56.4522	580.036	-44.4489	-98.5369	-979.7	0	5.94546	8.59877	1679	7385	7438	7411	13.6062	13.7125	13.6561	3436.42	3436.53	3436.47	20150213	14:39:29.5080	20150213	14:40:22.5570	20150213	14:39:55.5320	-69.2908	-178.259	-69.2925	-178.26	-69.2916	-178.26	250	8.0.86.31499	3	20170717	12:24:13.7660	E:/2015Tangaroa/WS/WS09.EV	0.03744	-9999	-999	1	-100	0	-50	1	5	1
2	Region2	agg	2950123	-64.8735	79.2468	-52.731	-99.9976	-975.926	0	5.6473	12.1952	443	7457	7471	7464	13.7517	13.7808	13.7663	3436.57	3436.6	3436.58	20150213	14:40:41.5750	20150213	14:40:55.5880	20150213	14:40:48.5820	-69.2931	-178.261	-69.2935	-178.262	-69.2933	-178.261	250	8.0.86.31499	3	20170717	12:24:13.7660	E:/2015Tangaroa/WS/WS09.EV	0.03744	-9999	-999	1	-100	0	-50	1	5	1
3	Region3	agg	2950123	-61.5133	203.592	-51.0098	-99.9803	-977.231	0	6.69263	11.0029	630	7490	7507	7498	13.8212	13.8572	13.8382	3436.64	3436.68	3436.66	20150213	14:41:14.6060	20150213	14:41:31.6220	20150213	14:41:22.6140	-69.2941	-178.262	-69.2947	-178.262	-69.2944	-178.262	250	8.0.86.31499	3	20170717	12:24:13.7660	E:/2015Tangaroa/WS/WS09.EV	0.03744	-9999	-999	1	-100	0	-50	1	5	1
4	Region4	agg	2950123	-54.4179	1126.48	-43.8593	-99.1747	-979.273	0	7.22804	9.04542	756	8564	8583	8573	16.5637	16.6019	16.5818	3439.38	3439.42	3439.4	20150213	14:59:09.6140	20150213	14:59:28.6320	20150213	14:59:18.6220	-69.3274	-178.252	-69.3268	-178.252	-69.3271	-178.252	250	8.0.86.31499	3	20170717	12:24:13.7660	E:/2015Tangaroa/WS/WS09.EV	0.03744	-9999	-999	1	-100	0	-50	1	5	1
5	Region5	agg	2950123	-58.0445	537.373	-46.5636	-99.2104	-978.815	0	7.94749	9.45393	665	9586	9601	9593	18.8951	18.9293	18.911	3441.71	3441.74	3441.72	20150213	15:16:14.6460	20150213	15:16:29.6600	20150213	15:16:21.6530	-69.2896	-178.247	-69.2895	-178.245	-69.2895	-178.246	250	8.0.86.31499	3	20170717	12:24:13.7660	E:/2015Tangaroa/WS/WS09.EV	0.03744	-9999	-999	1	-100	0	-50	1	5	1
6	Region6	agg	2950123	-56.8989	1712.17	-45.2118	-99.7806	-973.212	0	19.4511	15.9614	1831	13326	13343	13334	27.4734	27.5202	27.4955	3450.26	3450.31	3450.29	20150213	16:18:41.5190	20150213	16:18:58.5370	20150213	16:18:49.5270	-69.2947	-178.228	-69.2952	-178.227	-69.2949	-178.228	250	8.0.86.31499	3	20170717	12:24:13.7660	E:/2015Tangaroa/WS/WS09.EV	0.03744	-9999	-999	1	-100	0	-50	1	5	1
7	Region7	agg	2950123	-54.6685	1676.55	-39.1862	-99.8197	-972.562	0	11.3966	18.0566	596	13372	13381	13376	27.6014	27.6269	27.613	3450.39	3450.42	3450.4	20150213	16:19:27.5670	20150213	16:19:36.5770	20150213	16:19:31.5710	-69.2962	-178.224	-69.2965	-178.223	-69.2964	-178.224	250	8.0.86.31499	3	20170717	12:24:13.7660	E:/2015Tangaroa/WS/WS09.EV	0.03744	-9999	-999	1	-100	0	-50	1	5	1
2	Region2	agg	2950125	-61.6136	657.463	-48.1872	-98.6588	-956.626	0	22.1175	70.1593	2429	6745	6765	6755	13.0998	13.1323	13.116	3482.4	3482.43	3482.42	20150213	20:41:20.4360	20150213	20:41:40.4560	20150213	20:41:30.4460	-69.3311	-178.15	-69.3316	-178.15	-69.3313	-178.15	250	8.0.86.31499	3	20170717	12:35:55.8790	E:/2015Tangaroa/WS/WS10.EV	0.03744	-9999	-999	1	-100	0	-50	1	5	1
3	Region3	agg	2950125	-52.3806	5650.31	-39.7887	-98.1479	-962.089	0	22.6801	46.3373	5456	8725	8770	8747	16.0915	16.1253	16.1103	3485.39	3485.43	3485.41	20150213	21:14:22.4820	20150213	21:15:07.5270	20150213	21:14:44.5060	-69.3401	-178.149	-69.3397	-178.148	-69.3398	-178.148	250	8.0.86.31499	3	20170717	12:35:55.8790	E:/2015Tangaroa/WS/WS10.EV	0.03744	-9999	-999	1	-100	0	-50	1	5	1
4	Region4	agg	2950125	-49.2824	13304.2	-36.1216	-99.9874	-965.625	0	26.1663	32.7126	13684	18188	18287	18237	26.7888	26.8697	26.8284	3496.08	3496.16	3496.12	20150213	23:52:14.8990	20150213	23:53:54.0030	20150213	23:53:03.9500	-69.3445	-178.051	-69.3436	-178.048	-69.3441	-178.049	250	8.0.86.31499	3	20170717	12:35:55.8790	E:/2015Tangaroa/WS/WS10.EV	0.03744	-9999	-999	1	-100	0	-50	1	5	1
5	Region5	agg	2950125	-48.053	16442.2	-35.2226	-99.9287	-965.677	0	24.3652	33.2036	2421	20414	20432	20423	30.1917	30.2342	30.2128	3499.48	3499.52	3499.5	20150214	00:29:23.2060	20150214	00:29:41.2250	20150214	00:29:32.2150	-69.3459	-178.048	-69.3454	-178.047	-69.3457	-178.047	250	8.0.86.31499	3	20170717	12:35:55.8790	E:/2015Tangaroa/WS/WS10.EV	0.03744	-9999	-999	1	-100	0	-50	1	5	1
6	Region6	agg	2950125	-51.6184	8542.39	-37.5559	-99.8055	-967.444	0	28.7693	27.7344	7974	21244	21296	21270	31.9907	32.1187	32.0545	3501.28	3501.41	3501.34	20150214	00:43:14.0610	20150214	00:44:06.1150	20150214	00:43:40.0890	-69.3462	-178.053	-69.3447	-178.049	-69.3454	-178.051	250	8.0.86.31499	3	20170717	12:35:55.8790	E:/2015Tangaroa/WS/WS10.EV	0.03744	-9999	-999	1	-100	0	-50	1	5	1
7	Region7	agg	2950125	-48.3752	11819.8	-36.5761	-99.9739	-967.588	0	18.8644	28.3709	2565	23567	23592	23579	35.2994	35.3286	35.3134	3504.59	3504.62	3504.6	20150214	01:22:00.4540	20150214	01:22:25.4810	20150214	01:22:12.4670	-69.3479	-178.057	-69.3482	-178.058	-69.3481	-178.058	250	8.0.86.31499	3	20170717	12:35:55.8790	E:/2015Tangaroa/WS/WS10.EV	0.03744	-9999	-999	1	-100	0	-50	1	5	1
8	Region8	agg	2950125	-47.456	19071.7	-32.886	-99.9091	-968.155	0	24.6316	26.2623	15973	25429	25552	25490	36.8492	36.9443	36.9006	3506.14	3506.23	3506.19	20150214	01:53:05.3850	20150214	01:55:08.5120	20150214	01:54:06.4480	-69.3522	-178.059	-69.3506	-178.058	-69.3513	-178.058	250	8.0.86.31499	3	20170717	12:35:55.8790	E:/2015Tangaroa/WS/WS10.EV	0.03744	-9999	-999	1	-100	0	-50	1	5	1
10	Region10	agg	2950125	-56.4369	2462.99	-40.8561	-99.6851	-965.797	0	25.1569	31.961	7499	36675	36731	36703	56.4596	56.515	56.4876	3525.51	3525.56	3525.53	20150214	05:00:42.6270	20150214	05:01:38.6850	20150214	05:01:10.6560	-69.3765	-178.126	-69.3773	-178.127	-69.3769	-178.126	250	8.0.86.31499	3	20170717	12:35:55.8790	E:/2015Tangaroa/WS/WS10.EV	0.03744	-9999	-999	1	-100	0	-50	1	5	1
11	Region11	agg	2950125	-63.4829	202.984	-47.5145	-95.9531	-976.843	0	10.5017	11.2328	1373	37430	37454	37442	57.6392	57.6701	57.6557	3526.69	3526.72	3526.71	20150214	05:13:18.4070	20150214	05:13:42.4320	20150214	05:13:30.4200	-69.3819	-178.169	-69.3821	-178.17	-69.382	-178.169	250	8.0.86.31499	3	20170717	12:35:55.8790	E:/2015Tangaroa/WS/WS10.EV	0.03744	-9999	-999	1	-100	0	-50	1	5	1
12	Region12	agg	2950125	-41.1938	22175.4	-28.421	-99.5755	-977.861	0	6.77271	10.0167	4144	38056	38172	38114	58.1973	58.2274	58.213	3527.26	3527.29	3527.28	20150214	05:23:45.0540	20150214	05:25:41.1750	20150214	05:24:43.1140	-69.3817	-178.169	-69.3816	-178.167	-69.3817	-178.168	250	8.0.86.31499	3	20170717	12:35:55.8790	E:/2015Tangaroa/WS/WS10.EV	0.03744	-9999	-999	1	-100	0	-50	1	5	1
13	Region13	agg	2950125	-42.8134	33103.1	-26.4264	-99.7851	-972.511	0	14.6797	16.0449	998	40502	40514	40508	63.1689	63.1987	63.184	3532.24	3532.27	3532.26	20150214	06:04:33.5780	20150214	06:04:45.5910	20150214	06:04:39.5840	-69.3502	-177.992	-69.35	-177.99	-69.3501	-177.991	250	8.0.86.31499	3	20170717	12:35:55.8790	E:/2015Tangaroa/WS/WS10.EV	0.03744	-9999	-999	1	-100	0	-50	1	5	1
14	Region14	agg	2950125	-55.569	1910.66	-37.6666	-99.8567	-971.447	0	15.9804	19.9267	1170	43403	43416	43409	69.53	69.5587	69.5425	3538.6	3538.63	3538.62	20150214	06:52:57.5650	20150214	06:53:10.5790	20150214	06:53:03.5710	-69.2912	-177.986	-69.291	-177.988	-69.2911	-177.987	250	8.0.86.31499	3	20170717	12:35:55.8790	E:/2015Tangaroa/WS/WS10.EV	0.03744	-9999	-999	1	-100	0	-50	1	5	1
17	Region17	agg	2950125	-54.2628	2489.3	-41.7424	-99.8353	-969.794	0	15.4122	24.1694	403	45678	45682	45680	80.5955	80.632	80.6136	3549.66	3549.69	3549.67	20150214	08:01:32.7120	20150214	08:01:44.7150	20150214	08:01:38.7140	-69.1583	-178.242	-69.1581	-178.243	-69.1582	-178.243	250	8.0.86.31499	3	20170717	12:35:55.8790	E:/2015Tangaroa/WS/WS10.EV	0.03744	-9999	-999	1	-100	0	-50	1	5	1
20	Region20	agg	2950125	-52.4156	1754.41	-40.7236	-99.6814	-979.015	0	7.09896	9.19971	297	47038	47045	47041	90.6815	90.7427	90.7074	3559.72	3559.79	3559.75	20150214	09:09:34.2290	20150214	09:09:55.2360	20150214	09:09:43.2320	-69.0568	-178.61	-69.0562	-178.613	-69.0565	-178.611	250	8.0.86.31499	3	20170717	12:35:55.8790	E:/2015Tangaroa/WS/WS10.EV	0.03744	-9999	-999	1	-100	0	-50	1	5	1
22	Region22	agg	2950125	-64.9141	33.229	-54.9578	-98.9153	-965.707	0	2.39022	34.9878	150	47389	47400	47394	92.4481	92.5348	92.4872	3561.44	3561.53	3561.48	20150214	09:27:07.6250	20150214	09:27:40.6380	20150214	09:27:22.6310	-69.0477	-178.67	-69.0465	-178.672	-69.0471	-178.671	250	8.0.86.31499	3	20170717	12:35:55.8790	E:/2015Tangaroa/WS/WS10.EV	0.03744	-9999	-999	1	-100	0	-50	1	5	1
23	Region23	agg	2950125	-61.6914	142.93	-45.6005	-78.0253	-940.861	0	4.89518	218.036	128	47416	47420	47418	92.6621	92.6938	92.678	3561.66	3561.69	3561.67	20150214	09:28:28.6560	20150214	09:28:40.6600	20150214	09:28:34.6570	-69.0447	-178.676	-69.0443	-178.676	-69.0445	-178.676	250	8.0.86.31499	3	20170717	12:35:55.8790	E:/2015Tangaroa/WS/WS10.EV	0.03744	-9999	-999	1	-100	0	-50	1	5	1
26	Region26	agg	2950125	-66.1556	66.5129	-50.2766	-74.7897	-938.312	0	6.36756	244.596	333	47989	47998	47993	97.1216	97.1888	97.1519	3566.12	3566.18	3566.14	20150214	09:57:08.3000	20150214	09:57:35.3100	20150214	09:57:20.3050	-68.9833	-178.789	-68.9824	-178.791	-68.9829	-178.79	250	8.0.86.31499	3	20170717	12:35:55.8790	E:/2015Tangaroa/WS/WS10.EV	0.03744	-9999	-999	1	-100	0	-50	1	5	1
31	Region31	agg	2950125	-64.3716	71.385	-54.5077	-99.918	-975.436	0	4.53186	14.0114	237	48895	48904	48899	104.128	104.189	104.156	3573.12	3573.18	3573.14	20150214	10:42:27.3230	20150214	10:42:54.3320	20150214	10:42:39.3270	-68.8854	-178.959	-68.8849	-178.961	-68.8852	-178.96	250	8.0.86.31499	3	20170717	12:35:55.8790	E:/2015Tangaroa/WS/WS10.EV	0.03744	-9999	-999	1	-100	0	-50	1	5	1
32	Region32	agg	2950125	-52.5123	1013.19	-38.644	-94.1185	-981.085	0	4.19208	7.59571	285	49143	49155	49149	105.928	106.013	105.97	3574.91	3574.99	3574.95	20150214	10:54:51.6020	20150214	10:55:27.6160	20150214	10:55:09.6090	-68.8826	-179.04	-68.8826	-179.044	-68.8826	-179.042	250	8.0.86.31499	3	20170717	12:35:55.8790	E:/2015Tangaroa/WS/WS10.EV	0.03744	-9999	-999	1	-100	0	-50	1	5	1
33	Region33	agg	2950125	-57.7357	214.705	-42.3406	-99.234	-982.007	0	2.9575	6.96874	464	49187	49216	49201	106.245	106.439	106.338	3575.22	3575.42	3575.32	20150214	10:57:03.6520	20150214	10:58:30.6850	20150214	10:57:45.6670	-68.8826	-179.055	-68.8827	-179.063	-68.8827	-179.059	250	8.0.86.31499	3	20170717	12:35:55.8790	E:/2015Tangaroa/WS/WS10.EV	0.03744	-9999	-999	1	-100	0	-50	1	5	1
35	Region35	agg	2950125	-64.3292	52.9233	-52.8294	-98.9032	-973.85	0	3.32719	16.4931	87	49310	49314	49312	107.102	107.131	107.116	3576.08	3576.11	3576.09	20150214	11:03:12.7910	20150214	11:03:24.7950	20150214	11:03:18.7930	-68.8824	-179.094	-68.8824	-179.095	-68.8824	-179.094	250	8.0.86.31499	3	20170717	12:35:55.8790	E:/2015Tangaroa/WS/WS10.EV	0.03744	-9999	-999	1	-100	0	-50	1	5	1
36	Region36	agg	2950125	-58.7424	120.106	-44.6548	-99.9537	-981.48	0	2.08601	7.28859	120	49311	49321	49316	107.11	107.181	107.145	3576.09	3576.16	3576.12	20150214	11:03:15.7910	20150214	11:03:45.8030	20150214	11:03:30.7980	-68.8824	-179.094	-68.8823	-179.097	-68.8824	-179.096	250	8.0.86.31499	3	20170717	12:35:55.8790	E:/2015Tangaroa/WS/WS10.EV	0.03744	-9999	-999	1	-100	0	-50	1	5	1
38	Region38	agg	2950125	-59.1018	278.725	-43.5132	-98.7036	-979.892	0	5.25849	8.59351	220	49423	49430	49426	107.91	107.961	107.931	3576.89	3576.94	3576.91	20150214	11:08:51.8910	20150214	11:09:12.8970	20150214	11:09:00.8940	-68.8818	-179.131	-68.8817	-179.133	-68.8818	-179.132	250	8.0.86.31499	3	20170717	12:35:55.8790	E:/2015Tangaroa/WS/WS10.EV	0.03744	-9999	-999	1	-100	0	-50	1	5	1
39	Region39	agg	2950125	-59.3703	172.622	-45.6272	-99.7275	-982.025	0	3.46442	6.98566	308	49461	49477	49469	108.186	108.301	108.244	3577.16	3577.28	3577.22	20150214	11:10:45.9230	20150214	11:11:33.9360	20150214	11:11:09.9290	-68.8816	-179.143	-68.8814	-179.149	-68.8815	-179.146	250	8.0.86.31499	3	20170717	12:35:55.8790	E:/2015Tangaroa/WS/WS10.EV	0.03744	-9999	-999	1	-100	0	-50	1	5	1
40	Region40	agg	2950125	-55.5661	535.33	-40.7039	-99.116	-981.425	0	4.4745	7.41664	117	49511	49515	49513	108.544	108.573	108.559	3577.52	3577.55	3577.53	20150214	11:13:15.9640	20150214	11:13:27.9670	20150214	11:13:21.9660	-68.8813	-179.16	-68.8812	-179.161	-68.8813	-179.16	250	8.0.86.31499	3	20170717	12:35:55.8790	E:/2015Tangaroa/WS/WS10.EV	0.03744	-9999	-999	1	-100	0	-50	1	5	1
41	Region41	agg	2950125	-54.5052	613.37	-36.8684	-99.6048	-981.194	0	4.01558	7.52459	399	49573	49591	49582	108.986	109.115	109.051	3577.96	3578.08	3578.02	20150214	11:16:22.0150	20150214	11:17:16.0290	20150214	11:16:49.0220	-68.8809	-179.18	-68.8807	-179.185	-68.8808	-179.183	250	8.0.86.31499	3	20170717	12:35:55.8790	E:/2015Tangaroa/WS/WS10.EV	0.03744	-9999	-999	1	-100	0	-50	1	5	1
42	Region42	agg	2950125	-54.6781	555.116	-38.8107	-96.0763	-981.665	0	3.78187	7.20075	178	49639	49647	49643	109.454	109.508	109.481	3578.42	3578.48	3578.45	20150214	11:19:40.0690	20150214	11:20:04.0760	20150214	11:19:52.0730	-68.8805	-179.201	-68.8804	-179.203	-68.8805	-179.202	250	8.0.86.31499	3	20170717	12:35:55.8790	E:/2015Tangaroa/WS/WS10.EV	0.03744	-9999	-999	1	-100	0	-50	1	5	1
43	Region43	agg	2950125	-51.6039	1180.06	-39.0565	-98.0377	-981.855	0	3.96094	7.17661	145	49724	49730	49727	110.039	110.081	110.061	3579	3579.04	3579.02	20150214	11:23:55.1400	20150214	11:24:13.1450	20150214	11:24:04.1420	-68.8801	-179.227	-68.88	-179.229	-68.8801	-179.228	250	8.0.86.31499	3	20170717	12:35:55.8790	E:/2015Tangaroa/WS/WS10.EV	0.03744	-9999	-999	1	-100	0	-50	1	5	1
44	Region44	agg	2950125	-57.6347	304.467	-41.7762	-98.5881	-981.146	0	4.09753	7.57988	150	49737	49743	49740	110.13	110.172	110.151	3579.09	3579.13	3579.11	20150214	11:24:34.1500	20150214	11:24:52.1550	20150214	11:24:43.1530	-68.88	-179.232	-68.88	-179.233	-68.88	-179.233	250	8.0.86.31499	3	20170717	12:35:55.8790	E:/2015Tangaroa/WS/WS10.EV	0.03744	-9999	-999	1	-100	0	-50	1	5	1
45	Region45	agg	2950125	-57.7619	269.072	-44.749	-94.0393	-980.779	0	3.72875	7.88896	117	49761	49766	49763	110.3	110.335	110.314	3579.26	3579.3	3579.28	20150214	11:25:46.1700	20150214	11:26:01.1740	20150214	11:25:52.1720	-68.8798	-179.239	-68.8798	-179.241	-68.8798	-179.24	250	8.0.86.31499	3	20170717	12:35:55.8790	E:/2015Tangaroa/WS/WS10.EV	0.03744	-9999	-999	1	-100	0	-50	1	5	1
46	Region46	agg	2950125	-53.2365	736.707	-36.8491	-99.8507	-981.72	0	3.60127	7.21129	226	49855	49866	49860	110.948	111.024	110.982	3579.91	3579.98	3579.94	20150214	11:30:28.2480	20150214	11:31:01.2570	20150214	11:30:43.2520	-68.8792	-179.269	-68.8791	-179.272	-68.8791	-179.27	250	8.0.86.31499	3	20170717	12:35:55.8790	E:/2015Tangaroa/WS/WS10.EV	0.03744	-9999	-999	1	-100	0	-50	1	5	1
47	Region47	agg	2950125	-54.5247	639.694	-37.0079	-99.7305	-981.18	0	4.20679	7.59164	660	49915	49944	49929	111.358	111.554	111.454	3580.32	3580.51	3580.42	20150214	11:33:28.2970	20150214	11:34:55.3210	20150214	11:34:10.3080	-68.8788	-179.288	-68.8787	-179.297	-68.8788	-179.292	250	8.0.86.31499	3	20170717	12:35:55.8790	E:/2015Tangaroa/WS/WS10.EV	0.03744	-9999	-999	1	-100	0	-50	1	5	1
52	Region52	agg	2950125	-56.9175	486.04	-41.5033	-99.2254	-979.543	0	5.54532	8.75301	609	50071	50091	50081	112.424	112.563	112.493	3581.38	3581.52	3581.45	20150214	11:41:16.4250	20150214	11:42:16.4420	20150214	11:41:46.4330	-68.8781	-179.336	-68.8781	-179.343	-68.8781	-179.34	250	8.0.86.31499	3	20170717	12:35:55.8790	E:/2015Tangaroa/WS/WS10.EV	0.03744	-9999	-999	1	-100	0	-50	1	5	1
53	Region53	agg	2950125	-50.5287	2452.95	-35.5204	-96.7829	-980.096	0	6.42786	8.36896	437	50104	50116	50110	112.652	112.733	112.693	3581.61	3581.69	3581.65	20150214	11:42:55.4520	20150214	11:43:31.4620	20150214	11:43:13.4570	-68.878	-179.347	-68.878	-179.35	-68.878	-179.349	250	8.0.86.31499	3	20170717	12:35:55.8790	E:/2015Tangaroa/WS/WS10.EV	0.03744	-9999	-999	1	-100	0	-50	1	5	1
54	Region54	agg	2950125	-49.7308	2886.41	-29.0978	-97.7966	-979.042	0	6.29426	9.13175	790	50120	50143	50131	112.76	112.922	112.836	3581.72	3581.88	3581.79	20150214	11:43:43.4660	20150214	11:44:52.4850	20150214	11:44:16.4750	-68.878	-179.352	-68.8779	-179.359	-68.878	-179.355	250	8.0.86.31499	3	20170717	12:35:55.8790	E:/2015Tangaroa/WS/WS10.EV	0.03744	-9999	-999	1	-100	0	-50	1	5	1
56	Region56	agg	2950125	-60.2988	177.362	-43.4945	-99.6181	-980.313	0	4.40808	8.09882	438	50186	50204	50195	113.225	113.351	113.288	3582.18	3582.31	3582.24	20150214	11:47:01.5200	20150214	11:47:55.5350	20150214	11:47:28.5280	-68.8777	-179.373	-68.8776	-179.379	-68.8776	-179.376	250	8.0.86.31499	3	20170717	12:35:55.8790	E:/2015Tangaroa/WS/WS10.EV	0.03744	-9999	-999	1	-100	0	-50	1	5	1
60	Region60	agg	2950125	-53.8158	664.112	-39.7889	-94.5152	-981.435	0	3.70963	7.37273	194	50247	50256	50251	113.635	113.698	113.663	3582.59	3582.65	3582.62	20150214	11:50:04.5710	20150214	11:50:31.5780	20150214	11:50:16.5740	-68.8774	-179.392	-68.8774	-179.395	-68.8774	-179.393	250	8.0.86.31499	3	20170717	12:35:55.8790	E:/2015Tangaroa/WS/WS10.EV	0.03744	-9999	-999	1	-100	0	-50	1	5	1
63	Region63	agg	2950125	-61.2744	138.896	-47.6497	-99.9467	-981.011	0	4.32153	7.69187	226	50377	50386	50381	114.542	114.602	114.568	3583.5	3583.56	3583.52	20150214	11:56:34.6790	20150214	11:57:01.6860	20150214	11:56:46.6820	-68.8769	-179.433	-68.8768	-179.436	-68.8768	-179.434	250	8.0.86.31499	3	20170717	12:35:55.8790	E:/2015Tangaroa/WS/WS10.EV	0.03744	-9999	-999	1	-100	0	-50	1	5	1
64	Region64	agg	2950125	-50.6017	2624.14	-40.0457	-99.9984	-978.615	0	6.99311	9.77751	256	50436	50442	50439	114.943	114.986	114.965	3583.9	3583.94	3583.92	20150214	11:59:31.7270	20150214	11:59:49.7320	20150214	11:59:40.7300	-68.8767	-179.452	-68.8767	-179.454	-68.8767	-179.453	250	8.0.86.31499	3	20170717	12:35:55.8790	E:/2015Tangaroa/WS/WS10.EV	0.03744	-9999	-999	1	-100	0	-50	1	5	1
65	Region65	agg	2950125	-53.5814	918.754	-37.6751	-99.2814	-980.704	0	4.8624	7.93554	178	50463	50469	50466	115.133	115.175	115.154	3584.09	3584.13	3584.11	20150214	12:00:52.7500	20150214	12:01:10.7550	20150214	12:01:01.7520	-68.8766	-179.46	-68.8766	-179.462	-68.8766	-179.461	250	8.0.86.31499	3	20170717	12:35:55.8790	E:/2015Tangaroa/WS/WS10.EV	0.03744	-9999	-999	1	-100	0	-50	1	5	1
66	Region66	agg	2950125	-62.9182	65.081	-49.5828	-99.4573	-981.84	0	2.95652	7.16734	201	50476	50488	50482	115.223	115.305	115.264	3584.18	3584.26	3584.22	20150214	12:01:31.7610	20150214	12:02:07.7700	20150214	12:01:49.7650	-68.8766	-179.464	-68.8766	-179.468	-68.8766	-179.466	250	8.0.86.31499	3	20170717	12:35:55.8790	E:/2015Tangaroa/WS/WS10.EV	0.03744	-9999	-999	1	-100	0	-50	1	5	1
67	Region67	agg	2950125	-62.0724	151.437	-46.7972	-96.7654	-980.444	0	5.66218	8.09967	533	50501	50518	50509	115.395	115.508	115.449	3584.35	3584.46	3584.4	20150214	12:02:46.7810	20150214	12:03:37.7950	20150214	12:03:10.7880	-68.8766	-179.472	-68.8766	-179.477	-68.8765	-179.475	250	8.0.86.31499	3	20170717	12:35:55.8790	E:/2015Tangaroa/WS/WS10.EV	0.03744	-9999	-999	1	-100	0	-50	1	5	1
68	Region68	agg	2950125	-59.5834	195.389	-45.1655	-98.959	-980.905	0	4.11854	7.68628	280	50542	50554	50548	115.667	115.752	115.709	3584.62	3584.71	3584.66	20150214	12:04:49.8190	20150214	12:05:25.8320	20150214	12:05:07.8260	-68.8765	-179.485	-68.8765	-179.489	-68.8765	-179.487	250	8.0.86.31499	3	20170717	12:35:55.8790	E:/2015Tangaroa/WS/WS10.EV	0.03744	-9999	-999	1	-100	0	-50	1	5	1
69	Region69	agg	2950125	-58.6075	195.598	-44.6314	-96.5293	-981.161	0	3.2932	7.55619	155	50643	50651	50647	116.361	116.413	116.387	3585.32	3585.37	3585.34	20150214	12:09:52.9330	20150214	12:10:16.9420	20150214	12:10:04.9370	-68.8765	-179.517	-68.8765	-179.519	-68.8765	-179.518	250	8.0.86.31499	3	20170717	12:35:55.8790	E:/2015Tangaroa/WS/WS10.EV	0.03744	-9999	-999	1	-100	0	-50	1	5	1
70	Region70	agg	2950125	-57.6877	167.732	-44.7775	-98.7802	-981.758	0	2.28505	7.14787	239	50686	50705	50695	116.648	116.786	116.713	3585.6	3585.74	3585.67	20150214	12:12:01.9810	20150214	12:12:59.0030	20150214	12:12:28.9920	-68.8764	-179.53	-68.8764	-179.536	-68.8764	-179.533	250	8.0.86.31499	3	20170717	12:35:55.8790	E:/2015Tangaroa/WS/WS10.EV	0.03744	-9999	-999	1	-100	0	-50	1	5	1
71	Region71	agg	2950125	-55.1815	436.694	-37.3505	-99.5969	-981.518	0	3.34069	7.34547	297	50732	50748	50740	116.973	117.085	117.029	3585.93	3586.04	3585.98	20150214	12:14:20.0340	20150214	12:15:08.0520	20150214	12:14:44.0420	-68.8763	-179.545	-68.8763	-179.55	-68.8763	-179.547	250	8.0.86.31499	3	20170717	12:35:55.8790	E:/2015Tangaroa/WS/WS10.EV	0.03744	-9999	-999	1	-100	0	-50	1	5	1
72	Region72	agg	2950125	-62.6931	84.1181	-48.1132	-96.5807	-981.405	0	3.62836	7.35647	759	50773	50812	50792	117.263	117.529	117.397	3586.22	3586.48	3586.35	20150214	12:16:23.0800	20150214	12:18:20.1240	20150214	12:17:20.1010	-68.8763	-179.558	-68.8762	-179.57	-68.8763	-179.564	250	8.0.86.31499	3	20170717	12:35:55.8790	E:/2015Tangaroa/WS/WS10.EV	0.03744	-9999	-999	1	-100	0	-50	1	5	1
73	Region73	agg	2950125	-54.766	366.166	-38.8658	-97.794	-981.914	0	2.54559	6.99696	213	50846	50861	50853	117.757	117.86	117.806	3586.71	3586.82	3586.76	20150214	12:20:02.1620	20150214	12:20:47.1800	20150214	12:20:23.1710	-68.8761	-179.581	-68.8761	-179.585	-68.8761	-179.583	250	8.0.86.31499	3	20170717	12:35:55.8790	E:/2015Tangaroa/WS/WS10.EV	0.03744	-9999	-999	1	-100	0	-50	1	5	1
74	Region74	agg	2950125	-59.8698	191.213	-39.8242	-98.8879	-980.345	0	4.3053	8.14105	743	50957	50989	50973	118.367	118.488	118.431	3587.32	3587.44	3587.39	20150214	12:25:35.2880	20150214	12:27:11.3240	20150214	12:26:23.3060	-68.8766	-179.608	-68.8765	-179.614	-68.8765	-179.611	250	8.0.86.31499	3	20170717	12:35:55.8790	E:/2015Tangaroa/WS/WS10.EV	0.03744	-9999	-999	1	-100	0	-50	1	5	1
75	Region75	agg	2950125	-61.6875	146.358	-45.6897	-99.9177	-980.124	0	5.00809	8.28877	550	51005	51025	51015	118.541	118.595	118.567	3587.49	3587.55	3587.52	20150214	12:27:59.3430	20150214	12:28:59.3650	20150214	12:28:29.3540	-68.8761	-179.616	-68.8754	-179.617	-68.8758	-179.617	250	8.0.86.31499	3	20170717	12:35:55.8790	E:/2015Tangaroa/WS/WS10.EV	0.03744	-9999	-999	1	-100	0	-50	1	5	1
76	Region76	agg	2950125	-62.603	95.6502	-48.3965	-98.8243	-980.874	0	4.04107	7.79469	317	51180	51194	51187	119.268	119.346	119.307	3588.22	3588.3	3588.26	20150214	12:36:44.5400	20150214	12:37:26.5550	20150214	12:37:05.5470	-68.8715	-179.646	-68.8709	-179.649	-68.8712	-179.647	250	8.0.86.31499	3	20170717	12:35:55.8790	E:/2015Tangaroa/WS/WS10.EV	0.03744	-9999	-999	1	-100	0	-50	1	5	1
77	Region77	agg	2950125	-49.9963	3523.38	-38.3733	-99.9247	-976.927	0	8.16774	11.1243	897	51231	51251	51241	119.545	119.642	119.591	3588.5	3588.59	3588.54	20150214	12:39:17.5980	20150214	12:40:17.6200	20150214	12:39:47.6090	-68.8693	-179.657	-68.8688	-179.661	-68.869	-179.659	250	8.0.86.31499	3	20170717	12:35:55.8790	E:/2015Tangaroa/WS/WS10.EV	0.03744	-9999	-999	1	-100	0	-50	1	5	1
78	Region78	agg	2950125	-53.7585	635.939	-36.9079	-99.042	-981.658	0	3.50566	7.31843	110	51280	51285	51282	119.797	119.825	119.808	3588.75	3588.78	3588.76	20150214	12:41:44.6530	20150214	12:41:59.6590	20150214	12:41:50.6550	-68.8679	-179.668	-68.8677	-179.669	-68.8678	-179.668	250	8.0.86.31499	3	20170717	12:35:55.8790	E:/2015Tangaroa/WS/WS10.EV	0.03744	-9999	-999	1	-100	0	-50	1	5	1
79	Region79	agg	2950125	-58.4395	153.466	-47.2065	-99.2291	-981.748	0	2.48583	7.10612	117	51303	51311	51307	119.925	119.967	119.945	3588.87	3588.92	3588.9	20150214	12:42:53.6790	20150214	12:43:17.6880	20150214	12:43:05.6830	-68.867	-179.673	-68.8666	-179.674	-68.8668	-179.674	250	8.0.86.31499	3	20170717	12:35:55.8790	E:/2015Tangaroa/WS/WS10.EV	0.03744	-9999	-999	1	-100	0	-50	1	5	1
80	Region80	agg	2950125	-63.5396	120.688	-45.3274	-99.8701	-978.284	0	6.32613	9.80172	397	51345	51356	51350	120.129	120.178	120.152	3589.08	3589.13	3589.1	20150214	12:44:59.7260	20150214	12:45:32.7380	20150214	12:45:14.7320	-68.8648	-179.68	-68.8644	-179.682	-68.8646	-179.681	250	8.0.86.31499	3	20170717	12:35:55.8790	E:/2015Tangaroa/WS/WS10.EV	0.03744	-9999	-999	1	-100	0	-50	1	5	1
81	Region81	agg	2950125	-59.944	283.334	-45.7524	-99.3495	-979.15	0	6.48946	9.17916	543	51390	51405	51397	120.346	120.436	120.387	3589.3	3589.39	3589.34	20150214	12:47:14.7770	20150214	12:47:59.7940	20150214	12:47:35.7840	-68.8632	-179.689	-68.8627	-179.693	-68.863	-179.691	250	8.0.86.31499	3	20170717	12:35:55.8790	E:/2015Tangaroa/WS/WS10.EV	0.03744	-9999	-999	1	-100	0	-50	1	5	1
82	Region82	agg	2950125	-48.2656	4321.09	-31.1247	-99.1837	-979.508	0	6.7245	8.87034	211	51531	51536	51533	121.208	121.239	121.221	3590.16	3590.19	3590.17	20150214	12:54:17.9360	20150214	12:54:32.9420	20150214	12:54:23.9380	-68.8605	-179.727	-68.8604	-179.729	-68.8605	-179.728	250	8.0.86.31499	3	20170717	12:35:55.8790	E:/2015Tangaroa/WS/WS10.EV	0.03744	-9999	-999	1	-100	0	-50	1	5	1
83	Region83	agg	2950125	-50.2261	3158.83	-38.5979	-99.4827	-978.739	0	7.72042	9.494	323	51651	51658	51654	121.967	122.01	121.985	3590.92	3590.96	3590.94	20150214	13:00:18.0720	20150214	13:00:39.0800	20150214	13:00:27.0750	-68.86	-179.762	-68.8599	-179.764	-68.8599	-179.763	250	8.0.86.31499	3	20170717	12:35:55.8790	E:/2015Tangaroa/WS/WS10.EV	0.03744	-9999	-999	1	-100	0	-50	1	5	1
86	Region86	agg	2950125	-54.3354	698.574	-41.1036	-99.4218	-980.821	0	4.39801	7.78797	184	51844	51851	51847	123.211	123.257	123.231	3592.16	3592.21	3592.18	20150214	13:09:57.2890	20150214	13:10:18.2970	20150214	13:10:06.2910	-68.8598	-179.819	-68.8597	-179.821	-68.8597	-179.82	250	8.0.86.31499	3	20170717	12:35:55.8790	E:/2015Tangaroa/WS/WS10.EV	0.03744	-9999	-999	1	-100	0	-50	1	5	1
91	Region91	agg	2950125	-61.0458	163.8	-47.8113	-96.7965	-981.009	0	4.83508	7.7816	177	52379	52385	52382	126.485	126.519	126.502	3595.44	3595.47	3595.45	20150214	13:36:42.8920	20150214	13:37:00.8990	20150214	13:36:51.8950	-68.8511	-179.963	-68.8509	-179.964	-68.851	-179.964	250	8.0.86.31499	3	20170717	12:35:55.8790	E:/2015Tangaroa/WS/WS10.EV	0.03744	-9999	-999	1	-100	0	-50	1	5	1
92	Region92	agg	2950125	-52.3127	1415.38	-37.7781	-99.2365	-980.401	0	5.59312	8.29428	234	52585	52592	52588	127.619	127.658	127.636	3596.57	3596.61	3596.59	20150214	13:47:01.1250	20150214	13:47:22.1320	20150214	13:47:10.1280	-68.8499	179.986	-68.8497	179.984	-68.8498	179.985	250	8.0.86.31499	3	20170717	12:35:55.8790	E:/2015Tangaroa/WS/WS10.EV	0.03744	-9999	-999	1	-100	0	-50	1	5	1
93	Region93	agg	2950125	-52.549	1787.25	-39.7217	-99.6501	-979.166	0	7.4575	9.16865	234	52599	52604	52601	127.698	127.727	127.709	3596.65	3596.68	3596.66	20150214	13:47:43.1400	20150214	13:47:58.1460	20150214	13:47:49.1430	-68.8496	179.983	-68.8495	179.981	-68.8495	179.982	250	8.0.86.31499	3	20170717	12:35:55.8790	E:/2015Tangaroa/WS/WS10.EV	0.03744	-9999	-999	1	-100	0	-50	1	5	1
97	Region97	agg	2950125	-44.983	7430.77	-32.6151	-98.8388	-957.084	0	5.43059	70.5783	142	53684	53688	53686	134.394	134.423	134.409	3603.33	3603.36	3603.35	20150214	14:41:59.1390	20150214	14:42:11.1420	20150214	14:42:05.1410	-68.8466	179.679	-68.8466	179.678	-68.8466	179.678	250	8.0.86.31499	3	20170717	12:35:55.8790	E:/2015Tangaroa/WS/WS10.EV	0.03744	-9999	-999	1	-100	0	-50	1	5	1
98	Region98	agg	2950125	-53.3675	3294.47	-38.4897	-99.4837	-970.139	0	16.5977	22.8836	434	54218	54222	54220	138.038	138.067	138.053	3606.98	3607.01	3606.99	20150214	15:08:41.6060	20150214	15:08:53.6110	20150214	15:08:47.6090	-68.8521	179.513	-68.8522	179.512	-68.8522	179.513	250	8.0.86.31499	3	20170717	12:35:55.8790	E:/2015Tangaroa/WS/WS10.EV	0.03744	-9999	-999	1	-100	0	-50	1	5	1
101	Region101	agg	2950125	-59.9705	706.084	-48.3334	-98.5811	-974.461	0	16.2709	13.944	936	54500	54510	54505	139.983	140.053	140.018	3608.92	3608.99	3608.96	20150214	15:22:47.9250	20150214	15:23:17.9360	20150214	15:23:02.9300	-68.8606	179.427	-68.8609	179.424	-68.8607	179.426	250	8.0.86.31499	3	20170717	12:35:55.8790	E:/2015Tangaroa/WS/WS10.EV	0.03744	-9999	-999	1	-100	0	-50	1	5	1
102	Region102	agg	2950125	-55.7221	1730.31	-42.1877	-99.4563	-971.031	0	14.9915	20.8057	392	54565	54569	54567	140.428	140.454	140.441	3609.37	3609.39	3609.38	20150214	15:26:02.9980	20150214	15:26:15.0020	20150214	15:26:09.0000	-68.8625	179.408	-68.8626	179.407	-68.8626	179.407	250	8.0.86.31499	3	20170717	12:35:55.8790	E:/2015Tangaroa/WS/WS10.EV	0.03744	-9999	-999	1	-100	0	-50	1	5	1
103	Region103	agg	2950125	-55.8702	935.49	-41.441	-97.8757	-967.908	0	8.38627	28.3862	307	54595	54601	54598	140.637	140.679	140.658	3609.58	3609.62	3609.6	20150214	15:27:33.0320	20150214	15:27:51.0380	20150214	15:27:42.0350	-68.8634	179.399	-68.8636	179.397	-68.8635	179.398	250	8.0.86.31499	3	20170717	12:35:55.8790	E:/2015Tangaroa/WS/WS10.EV	0.03744	-9999	-999	1	-100	0	-50	1	5	1
104	Region104	agg	2950125	-50.1453	9425.11	-37.4722	-99.7431	-967.473	0	22.6115	28.3961	946	54610	54617	54613	140.74	140.787	140.76	3609.68	3609.73	3609.7	20150214	15:28:18.0490	20150214	15:28:39.0570	20150214	15:28:27.0510	-68.8639	179.394	-68.8641	179.392	-68.864	179.393	250	8.0.86.31499	3	20170717	12:35:55.8790	E:/2015Tangaroa/WS/WS10.EV	0.03744	-9999	-999	1	-100	0	-50	1	5	1
105	Region105	agg	2950125	-54.3358	3806.3	-38.8163	-99.9479	-970.307	0	23.966	20.6817	1504	54664	54675	54669	141.103	141.178	141.137	3610.04	3610.12	3610.07	20150214	15:31:00.1100	20150214	15:31:33.1220	20150214	15:31:15.1150	-68.8655	179.378	-68.8659	179.375	-68.8657	179.377	250	8.0.86.31499	3	20170717	12:35:55.8790	E:/2015Tangaroa/WS/WS10.EV	0.03744	-9999	-999	1	-100	0	-50	1	5	1
107	Region107	agg	2950125	-53.6068	868.076	-41.3107	-98.6831	-968.77	0	4.6211	26.6624	145	54879	54884	54881	142.68	142.717	142.695	3611.62	3611.65	3611.63	20150214	15:41:45.3520	20150214	15:42:00.3580	20150214	15:41:51.3540	-68.8726	179.309	-68.8728	179.307	-68.8727	179.308	250	8.0.86.31499	3	20170717	12:35:55.8790	E:/2015Tangaroa/WS/WS10.EV	0.03744	-9999	-999	1	-100	0	-50	1	5	1
108	Region108	agg	2950125	-52.4342	3223.26	-38.8149	-99.6395	-971.419	0	13.0984	20.3173	274	54905	54908	54906	142.87	142.893	142.878	3611.81	3611.83	3611.81	20150214	15:43:03.3810	20150214	15:43:12.3850	20150214	15:43:06.3820	-68.8734	179.3	-68.8735	179.299	-68.8735	179.3	250	8.0.86.31499	3	20170717	12:35:55.8790	E:/2015Tangaroa/WS/WS10.EV	0.03744	-9999	-999	1	-100	0	-50	1	5	1
109	Region109	agg	2950125	-47.2542	6307.26	-35.5789	-99.2769	-967.091	0	7.7762	31.1787	244	55243	55248	55245	145.397	145.435	145.412	3614.33	3614.37	3614.35	20150214	15:59:57.7610	20150214	16:00:12.7660	20150214	16:00:03.7630	-68.8847	179.189	-68.8849	179.187	-68.8848	179.188	250	8.0.86.31499	3	20170717	12:35:55.8790	E:/2015Tangaroa/WS/WS10.EV	0.03744	-9999	-999	1	-100	0	-50	1	5	1
110	Region110	agg	2950125	-58.2884	641.708	-43.9218	-99.7238	-968.447	0	10.0389	26.5506	420	55277	55284	55280	145.654	145.706	145.677	3614.59	3614.64	3614.61	20150214	16:01:39.7990	20150214	16:02:00.8070	20150214	16:01:48.8030	-68.8858	179.178	-68.886	179.175	-68.8859	179.177	250	8.0.86.31499	3	20170717	12:35:55.8790	E:/2015Tangaroa/WS/WS10.EV	0.03744	-9999	-999	1	-100	0	-50	1	5	1
111	Region111	agg	2950125	-51.8331	1687.25	-39.0663	-99.9645	-970.981	0	5.97025	21.6144	281	55311	55319	55315	145.896	145.954	145.925	3614.83	3614.89	3614.86	20150214	16:03:21.8380	20150214	16:03:45.8460	20150214	16:03:33.8420	-68.8869	179.167	-68.8871	179.165	-68.887	179.166	250	8.0.86.31499	3	20170717	12:35:55.8790	E:/2015Tangaroa/WS/WS10.EV	0.03744	-9999	-999	1	-100	0	-50	1	5	1
112	Region112	agg	2950125	-65.3256	126.705	-52.701	-75.9783	-935.448	0	10.0198	233.87	262	55368	55372	55370	146.35	146.384	146.367	3615.28	3615.32	3615.3	20150214	16:06:12.9020	20150214	16:06:24.9060	20150214	16:06:18.9040	-68.8889	179.147	-68.889	179.146	-68.8889	179.146	250	8.0.86.31499	3	20170717	12:35:55.8790	E:/2015Tangaroa/WS/WS10.EV	0.03744	-9999	-999	1	-100	0	-50	1	5	1
113	Region113	agg	2950125	-46.7168	21589.7	-32.3852	-99.8635	-962.953	0	23.5198	42.8103	738	55503	55508	55505	147.517	147.561	147.535	3616.45	3616.49	3616.47	20150214	16:12:58.0540	20150214	16:13:13.0590	20150214	16:13:04.0550	-68.8938	179.095	-68.894	179.093	-68.8939	179.095	250	8.0.86.31499	3	20170717	12:35:55.8790	E:/2015Tangaroa/WS/WS10.EV	0.03744	-9999	-999	1	-100	0	-50	1	5	1
114	Region114	agg	2950125	-59.6994	513.753	-44.2378	-99.479	-974.958	0	11.1225	14.2509	349	55545	55550	55547	147.883	147.926	147.9	3616.81	3616.86	3616.83	20150214	16:15:04.1000	20150214	16:15:19.1070	20150214	16:15:10.1030	-68.8953	179.079	-68.8955	179.077	-68.8954	179.078	250	8.0.86.31499	3	20170717	12:35:55.8790	E:/2015Tangaroa/WS/WS10.EV	0.03744	-9999	-999	1	-100	0	-50	1	5	1
115	Region115	agg	2950125	-45.1941	17233	-32.9683	-99.7265	-963.955	0	13.2214	40.863	484	55547	55553	55550	147.9	147.951	147.926	3616.83	3616.88	3616.86	20150214	16:15:10.1030	20150214	16:15:28.1100	20150214	16:15:19.1070	-68.8954	179.078	-68.8956	179.076	-68.8955	179.077	250	8.0.86.31499	3	20170717	12:35:55.8790	E:/2015Tangaroa/WS/WS10.EV	0.03744	-9999	-999	1	-100	0	-50	1	5	1
116	Region116	agg	2950125	-50.4137	5141.98	-36.2374	-99.5999	-966.07	0	13.1223	33.599	549	55660	55667	55663	148.869	148.929	148.895	3617.8	3617.86	3617.83	20150214	16:20:49.2310	20150214	16:21:10.2390	20150214	16:20:58.2340	-68.8994	179.035	-68.8997	179.033	-68.8995	179.034	250	8.0.86.31499	3	20170717	12:35:55.8790	E:/2015Tangaroa/WS/WS10.EV	0.03744	-9999	-999	1	-100	0	-50	1	5	1
117	Region117	agg	2950125	-46.1393	12881.5	-34.873	-99.6895	-965.23	0	12.2858	36.2399	514	55703	55710	55706	149.237	149.296	149.263	3618.17	3618.23	3618.19	20150214	16:22:58.2790	20150214	16:23:19.2870	20150214	16:23:07.2820	-68.901	179.019	-68.9012	179.016	-68.9011	179.018	250	8.0.86.31499	3	20170717	12:35:55.8790	E:/2015Tangaroa/WS/WS10.EV	0.03744	-9999	-999	1	-100	0	-50	1	5	1
120	Region120	agg	2950125	-47.6433	33374.8	-34.5532	-99.8907	-963.578	0	45.005	36.9107	5884	55992	56016	56004	151.683	151.89	151.785	3620.61	3620.82	3620.72	20150214	16:37:25.6040	20150214	16:38:37.6320	20150214	16:38:01.6180	-68.9112	178.91	-68.912	178.901	-68.9116	178.906	250	8.0.86.31499	3	20170717	12:35:55.8790	E:/2015Tangaroa/WS/WS10.EV	0.03744	-9999	-999	1	-100	0	-50	1	5	1
121	Region121	agg	2950125	-48.4005	19753.6	-35.4537	-99.9823	-964.505	0	31.7103	35.7532	2985	56078	56095	56086	152.422	152.572	152.492	3621.35	3621.5	3621.42	20150214	16:41:43.7010	20150214	16:42:34.7200	20150214	16:42:07.7110	-68.9143	178.878	-68.9149	178.871	-68.9146	178.874	250	8.0.86.31499	3	20170717	12:35:55.8790	E:/2015Tangaroa/WS/WS10.EV	0.03744	-9999	-999	1	-100	0	-50	1	5	1
122	Region122	agg	2950125	-53.9685	1660.74	-41.6799	-99.9748	-961.154	0	9.6087	51.9628	201	56244	56247	56245	153.853	153.879	153.861	3622.78	3622.81	3622.79	20150214	16:50:01.8890	20150214	16:50:10.8930	20150214	16:50:04.8900	-68.9202	178.814	-68.9203	178.813	-68.9203	178.814	250	8.0.86.31499	3	20170717	12:35:55.8790	E:/2015Tangaroa/WS/WS10.EV	0.03744	-9999	-999	1	-100	0	-50	1	5	1
125	Region125	agg	2950125	-62.2418	498.415	-50.2843	-80.7247	-938.538	0	19.3767	201.119	912	56690	56698	56694	157.723	157.794	157.759	3626.65	3626.72	3626.69	20150214	17:12:20.3930	20150214	17:12:44.4020	20150214	17:12:32.3970	-68.9381	178.643	-68.9385	178.64	-68.9383	178.642	250	8.0.86.31499	3	20170717	12:35:55.8790	E:/2015Tangaroa/WS/WS10.EV	0.03744	-9999	-999	1	-100	0	-50	1	5	1
134	Region134	agg	2950125	-46.3853	19891.9	-34.8902	-99.9646	-963.989	0	20.0779	40.1813	525	57826	57830	57828	167.58	167.615	167.598	3636.5	3636.54	3636.52	20150214	18:09:09.6760	20150214	18:09:21.6800	20150214	18:09:15.6780	-68.9921	178.215	-68.9923	178.214	-68.9922	178.215	250	8.0.86.31499	3	20170717	12:35:55.8790	E:/2015Tangaroa/WS/WS10.EV	0.03744	-9999	-999	1	-100	0	-50	1	5	1
135	Region135	agg	2950125	-62.7117	706.266	-50.4118	-80.8168	-938.247	0	30.5949	203.527	960	57833	57838	57835	167.642	167.686	167.66	3636.56	3636.61	3636.58	20150214	18:09:30.6840	20150214	18:09:45.6890	20150214	18:09:36.6850	-68.9924	178.213	-68.9927	178.211	-68.9925	178.212	250	8.0.86.31499	3	20170717	12:35:55.8790	E:/2015Tangaroa/WS/WS10.EV	0.03744	-9999	-999	1	-100	0	-50	1	5	1
138	Region138	agg	2950125	-53.3889	2086.72	-41.5198	-99.7491	-961.342	0	10.5648	50.658	221	58549	58552	58550	174.109	174.137	174.118	3643.02	3643.05	3643.03	20150214	18:45:19.4920	20150214	18:45:28.4950	20150214	18:45:22.4930	-69.0572	178.022	-69.0577	178.021	-69.0574	178.022	250	8.0.86.31499	3	20170717	12:35:55.8790	E:/2015Tangaroa/WS/WS10.EV	0.03744	-9999	-999	1	-100	0	-50	1	5	1
139	Region139	agg	2950125	-44.5256	12573.1	-33.3854	-99.9337	-964.792	0	8.27018	38.2823	173	59162	59165	59163	179.947	179.975	179.957	3648.86	3648.89	3648.87	20150214	19:15:59.1130	20150214	19:16:08.1150	20150214	19:16:02.1130	-69.1515	177.966	-69.1519	177.966	-69.1516	177.966	250	8.0.86.31499	3	20170717	12:35:55.8790	E:/2015Tangaroa/WS/WS10.EV	0.03744	-9999	-999	1	-100	0	-50	1	5	1
140	Region140	agg	2950125	-42.4689	46540.4	-27.778	-99.6058	-965.227	0	19.0644	35.8836	997	59519	59528	59523	183.15	183.233	183.187	3652.06	3652.15	3652.1	20150214	19:33:50.4080	20150214	19:34:17.4160	20150214	19:34:02.4120	-69.1793	177.841	-69.1804	177.839	-69.1798	177.84	250	8.0.86.31499	3	20170717	12:35:55.8790	E:/2015Tangaroa/WS/WS10.EV	0.03744	-9999	-999	1	-100	0	-50	1	5	1
141	Region141	agg	2950125	-41.4915	48172.4	-29.7386	-99.9798	-961.075	0	15.7564	51.4102	412	59884	59888	59886	185.601	185.628	185.615	3654.5	3654.53	3654.51	20150214	19:52:05.7110	20150214	19:52:17.7140	20150214	19:52:11.7120	-69.2142	177.793	-69.2146	177.792	-69.2144	177.792	250	8.0.86.31499	3	20170717	12:35:55.8790	E:/2015Tangaroa/WS/WS10.EV	0.03744	-9999	-999	1	-100	0	-50	1	5	1
142	Region142	agg	2950125	-57.5314	421.967	-46.0092	-74.2736	-934.371	0	5.54532	246.848	174	60101	60106	60103	187.55	187.597	187.569	3656.44	3656.49	3656.46	20150214	20:02:56.8900	20150214	20:03:11.8950	20150214	20:03:02.8920	-69.2419	177.747	-69.2426	177.746	-69.2422	177.746	250	8.0.86.31499	3	20170717	12:35:55.8790	E:/2015Tangaroa/WS/WS10.EV	0.03744	-9999	-999	1	-100	0	-50	1	5	1
143	Region143	agg	2950125	-63.0591	688.653	-53.0938	-81.996	-936.952	0	32.3158	213.014	1183	60749	60755	60752	193.555	193.612	193.584	3662.45	3662.5	3662.47	20150214	20:35:21.6150	20150214	20:35:39.6220	20150214	20:35:30.6190	-69.3173	177.565	-69.318	177.564	-69.3177	177.565	250	8.0.86.31499	3	20170717	12:35:55.8790	E:/2015Tangaroa/WS/WS10.EV	0.03744	-9999	-999	1	-100	0	-50	1	5	1
144	Region144	agg	2950125	-65.8474	43.7431	-56.8002	-77.0911	-934.911	0	3.90085	238.691	102	60774	60778	60776	193.789	193.825	193.807	3662.68	3662.72	3662.7	20150214	20:36:36.6430	20150214	20:36:48.6480	20150214	20:36:42.6460	-69.3202	177.558	-69.3206	177.557	-69.3204	177.558	250	8.0.86.31499	3	20170717	12:35:55.8790	E:/2015Tangaroa/WS/WS10.EV	0.03744	-9999	-999	1	-100	0	-50	1	5	1
145	Region145	agg	2950125	-63.7382	420.983	-51.9937	-83.2619	-939.13	0	23.0991	195.084	604	60788	60792	60790	193.916	193.952	193.934	3662.81	3662.85	3662.83	20150214	20:37:18.6590	20150214	20:37:30.6640	20150214	20:37:24.6610	-69.3217	177.554	-69.3221	177.553	-69.3219	177.553	250	8.0.86.31499	3	20170717	12:35:55.8790	E:/2015Tangaroa/WS/WS10.EV	0.03744	-9999	-999	1	-100	0	-50	1	5	1
146	Region146	agg	2950125	-65.2263	183.455	-53.7565	-81.1112	-936.796	0	14.1795	217.385	964	60903	60915	60909	194.979	195.09	195.036	3663.87	3663.98	3663.93	20150214	20:43:03.7890	20150214	20:43:39.8030	20150214	20:43:21.7960	-69.3344	177.519	-69.3358	177.516	-69.3351	177.518	250	8.0.86.31499	3	20170717	12:35:55.8790	E:/2015Tangaroa/WS/WS10.EV	0.03744	-9999	-999	1	-100	0	-50	1	5	1
147	Region147	agg	2950125	-55.6445	1054.61	-43.0549	-81.3075	-934.994	0	8.97529	229.389	751	62116	62131	62123	204.598	204.636	204.615	3673.52	3673.56	3673.54	20150214	21:43:44.1590	20150214	21:44:29.1760	20150214	21:44:05.1660	-69.3896	177.113	-69.39	177.111	-69.3898	177.112	250	8.0.86.31499	3	20170717	12:35:55.8790	E:/2015Tangaroa/WS/WS10.EV	0.03744	-9999	-999	1	-100	0	-50	1	5	1
1	Region1	agg	2950127	-44.4497	10387.1	-33.7467	-99.7357	-961.998	0	6.71387	47.9043	316	896	904	900	6.02758	6.07469	6.05118	3681.83	3681.87	3681.85	20150214	22:50:21.6610	20150214	22:50:45.6700	20150214	22:50:33.6650	-69.3955	176.784	-69.3962	176.783	-69.3959	176.783	90.9564	8.0.86.31499	3	20170717	12:38:05.1680	E:/2015Tangaroa/WS/WS11.EV	0.03744	-9999	-999	1	-100	0	-50	1	5	1
2	Region2	agg	2950127	-64.7995	132.378	-54.2399	-76.0118	-934.416	0	9.27407	241.046	291	993	998	995	6.42489	6.44879	6.43368	3682.23	3682.25	3682.24	20150214	22:55:12.7700	20150214	22:55:27.7750	20150214	22:55:18.7720	-69.4019	176.78	-69.4023	176.78	-69.4021	176.78	250	8.0.86.31499	3	20170717	12:38:05.1680	E:/2015Tangaroa/WS/WS11.EV	0.03744	-9999	-999	1	-100	0	-50	1	5	1
3	Region3	agg	2950127	-66.6266	88.3642	-56.0425	-87.246	-944.499	0	9.42851	150.172	641	1227	1239	1233	8.28797	8.39048	8.33886	3684.09	3684.2	3684.15	20150214	23:06:55.0160	20150214	23:07:31.0260	20150214	23:07:13.0210	-69.4278	176.733	-69.4292	176.731	-69.4285	176.732	250	8.0.86.31499	3	20170717	12:38:05.1680	E:/2015Tangaroa/WS/WS11.EV	0.03744	-9999	-999	1	-100	0	-50	1	5	1
4	Region4	agg	2950127	-65.4968	91.8191	-56.2786	-88.7067	-945.575	0	7.55311	142.965	237	1238	1243	1240	8.38211	8.42474	8.39896	3684.19	3684.23	3684.21	20150214	23:07:28.0250	20150214	23:07:43.0290	20150214	23:07:34.0270	-69.4291	176.731	-69.4297	176.73	-69.4293	176.731	250	8.0.86.31499	3	20170717	12:38:05.1680	E:/2015Tangaroa/WS/WS11.EV	0.03744	-9999	-999	1	-100	0	-50	1	5	1
5	Region5	agg	2950127	-63.8123	248.044	-52.3504	-84.1197	-943.002	0	13.8442	166.716	362	1479	1483	1481	10.4209	10.4505	10.4362	3686.23	3686.26	3686.25	20150214	23:19:31.2250	20150214	23:19:43.2280	20150214	23:19:37.2270	-69.4584	176.689	-69.4589	176.689	-69.4587	176.689	250	8.0.86.31499	3	20170717	12:38:05.1680	E:/2015Tangaroa/WS/WS11.EV	0.03744	-9999	-999	1	-100	0	-50	1	5	1
6	Region6	agg	2950127	-62.3495	444.506	-47.3633	-83.4704	-939.156	0	17.715	192.41	1297	2648	2661	2654	14.9181	14.9453	14.9309	3690.75	3690.78	3690.76	20150215	00:17:59.2720	20150215	00:18:38.2860	20150215	00:18:17.2780	-69.5189	176.79	-69.5192	176.79	-69.5191	176.79	250	8.0.86.31499	3	20170717	12:38:05.1680	E:/2015Tangaroa/WS/WS11.EV	0.03744	-9999	-999	1	-100	0	-50	1	5	1
4	Region4	agg	2950129	-64.9623	246.801	-50.8487	-99.7268	-971.428	0	17.951	18.088	17555	164	350	257	0.667077	1.76235	1.17012	4917.71	4918.81	4918.21	20150221	12:10:40.0710	20150221	12:19:58.2810	20150221	12:15:19.1760	-74.6939	164.285	-74.7009	164.348	-74.697	164.314	250	8.0.86.31499	3	20170717	12:49:58.0950	E:/2015Tangaroa/WS/WS12.EV	0.03744	-9999	-999	1	-100	0	-50	1	5	1
5	Region5	agg	2950129	-68.5329	17.2345	-62.3779	-91.9778	-975.163	0	2.85233	14.1597	179	365	376	370	1.86467	1.94011	1.89893	4918.91	4918.98	4918.94	20150221	12:20:43.2980	20150221	12:21:16.3110	20150221	12:20:58.3040	-74.7017	164.354	-74.7022	164.358	-74.7019	164.356	250	8.0.86.31499	3	20170717	12:49:58.0950	E:/2015Tangaroa/WS/WS12.EV	0.03744	-9999	-999	1	-100	0	-50	1	5	1
8	Region8	agg	2950129	-68.0201	28.6042	-60.0227	-97.552	-976.75	0	4.20679	11.8094	220	673	682	677	3.76584	3.80559	3.78354	4920.81	4920.85	4920.83	20150221	12:36:07.6470	20150221	12:36:34.6570	20150221	12:36:19.6510	-74.72	164.451	-74.7204	164.453	-74.7202	164.452	250	8.0.86.31499	3	20170717	12:49:58.0950	E:/2015Tangaroa/WS/WS12.EV	0.03744	-9999	-999	1	-100	0	-50	1	5	1
13	Region13	agg	2950129	-68.5843	11.1423	-62.1383	-92.6379	-951.714	0	1.86602	99.5752	283	2230	2258	2244	6.74275	6.8744	6.80855	4923.78	4923.91	4923.85	20150221	13:54:00.1050	20150221	13:55:24.1280	20150221	13:54:42.1160	-74.7579	164.554	-74.7595	164.559	-74.7587	164.556	250	8.0.86.31499	3	20170717	12:49:58.0950	E:/2015Tangaroa/WS/WS12.EV	0.03744	-9999	-999	1	-100	0	-50	1	5	1
136	Region136	agg	2950129	-62.7721	61.9123	-52.7803	-99.763	-981.309	0	2.71954	7.39924	128	6998	7006	7002	48.3939	48.4691	48.4316	4965.36	4965.44	4965.4	20150221	17:52:29.1270	20150221	17:52:53.1340	20150221	17:52:41.1300	-74.6607	167.028	-74.6607	167.033	-74.6607	167.031	250	8.0.86.31499	3	20170717	12:49:58.0950	E:/2015Tangaroa/WS/WS12.EV	0.03744	-9999	-999	1	-100	0	-50	1	5	1
139	Region139	agg	2950129	-62.9173	50.9639	-45.2451	-99.8666	-982.763	0	2.31474	6.61115	460	7065	7102	7083	49.0139	49.3524	49.1789	4965.98	4966.32	4966.15	20150221	17:55:50.1830	20150221	17:57:41.2130	20150221	17:56:44.1980	-74.6606	167.067	-74.6606	167.088	-74.6605	167.077	250	8.0.86.31499	3	20170717	12:49:58.0950	E:/2015Tangaroa/WS/WS12.EV	0.03744	-9999	-999	1	-100	0	-50	1	5	1
154	Region154	agg	2950129	-67.2296	48.8729	-58.871	-96.4919	-965.465	0	5.99149	35.6133	94	7841	7843	7842	56.1714	56.1901	56.1807	4973.14	4973.15	4973.15	20150221	18:34:39.0070	20150221	18:34:45.0090	20150221	18:34:42.0080	-74.6599	167.516	-74.6599	167.517	-74.6599	167.516	250	8.0.86.31499	3	20170717	12:49:58.0950	E:/2015Tangaroa/WS/WS12.EV	0.03744	-9999	-999	1	-100	0	-50	1	5	1
161	Region161	agg	2950129	-58.5865	218.66	-40.1915	-99.9987	-981.312	0	3.66373	7.56688	479	8186	8210	8198	59.445	59.6741	59.5593	4976.41	4976.64	4976.52	20150221	18:51:54.3960	20150221	18:53:06.4240	20150221	18:52:30.4100	-74.6579	167.721	-74.6578	167.735	-74.6579	167.728	250	8.0.86.31499	3	20170717	12:49:58.0950	E:/2015Tangaroa/WS/WS12.EV	0.03744	-9999	-999	1	-100	0	-50	1	5	1
163	Region163	agg	2950129	-59.9478	230.781	-42.1373	-99.9893	-981.137	0	5.29036	8.0118	415	8263	8277	8270	60.1786	60.3113	60.2449	4977.14	4977.27	4977.21	20150221	18:55:45.4830	20150221	18:56:27.5000	20150221	18:56:06.4920	-74.6575	167.766	-74.6574	167.775	-74.6574	167.771	250	8.0.86.31499	3	20170717	12:49:58.0950	E:/2015Tangaroa/WS/WS12.EV	0.03744	-9999	-999	1	-100	0	-50	1	5	1
165	Region165	agg	2950129	-51.3369	1006.56	-37.6871	-99.0331	-982.037	0	3.17716	7.2229	216	8307	8319	8313	60.5957	60.7088	60.6523	4977.56	4977.67	4977.61	20150221	18:57:57.5330	20150221	18:58:33.5460	20150221	18:58:15.5390	-74.6572	167.793	-74.6572	167.8	-74.6572	167.796	250	8.0.86.31499	3	20170717	12:49:58.0950	E:/2015Tangaroa/WS/WS12.EV	0.03744	-9999	-999	1	-100	0	-50	1	5	1
168	Region168	agg	2950129	-59.7377	431.91	-46.6388	-76.9323	-939.076	0	9.43342	213.749	148	8363	8365	8364	61.1239	61.1429	61.1336	4978.08	4978.1	4978.09	20150221	19:00:45.5960	20150221	19:00:51.5990	20150221	19:00:48.5980	-74.6569	167.826	-74.6569	167.827	-74.6569	167.826	250	8.0.86.31499	3	20170717	12:49:58.0950	E:/2015Tangaroa/WS/WS12.EV	0.03744	-9999	-999	1	-100	0	-50	1	5	1
169	Region169	agg	2950129	-62.9552	183.633	-47.8024	-75.499	-938.719	0	8.41359	229.175	132	8363	8365	8364	61.1239	61.1429	61.1336	4978.08	4978.1	4978.09	20150221	19:00:45.5960	20150221	19:00:51.5990	20150221	19:00:48.5980	-74.6569	167.826	-74.6569	167.827	-74.6569	167.826	250	8.0.86.31499	3	20170717	12:49:58.0950	E:/2015Tangaroa/WS/WS12.EV	0.03744	-9999	-999	1	-100	0	-50	1	5	1
170	Region170	agg	2950129	-58.8773	622.593	-44.1294	-73.8491	-937.33	0	11.1544	244.44	175	8363	8365	8364	61.1239	61.1429	61.1336	4978.08	4978.1	4978.09	20150221	19:00:45.5960	20150221	19:00:51.5990	20150221	19:00:48.5980	-74.6569	167.826	-74.6569	167.827	-74.6569	167.826	250	8.0.86.31499	3	20170717	12:49:58.0950	E:/2015Tangaroa/WS/WS12.EV	0.03744	-9999	-999	1	-100	0	-50	1	5	1
175	Region175	agg	2950129	-52.2785	800.224	-34.6994	-99.9698	-982.673	0	3.13739	7.21664	443	8423	8449	8436	61.6933	61.9379	61.8152	4978.65	4978.9	4978.78	20150221	19:03:45.6650	20150221	19:05:03.6930	20150221	19:04:24.6780	-74.6565	167.861	-74.6563	167.877	-74.6564	167.869	250	8.0.86.31499	3	20170717	12:49:58.0950	E:/2015Tangaroa/WS/WS12.EV	0.03744	-9999	-999	1	-100	0	-50	1	5	1
185	Region185	agg	2950129	-52.4067	1013.79	-34.1412	-99.9973	-980.499	0	4.0938	8.27677	471	8646	8667	8656	63.8149	64.0154	63.9102	4980.77	4980.97	4980.87	20150221	19:14:54.9160	20150221	19:15:57.9410	20150221	19:15:24.9280	-74.6551	167.994	-74.655	168.007	-74.6551	168	250	8.0.86.31499	3	20170717	12:49:58.0950	E:/2015Tangaroa/WS/WS12.EV	0.03744	-9999	-999	1	-100	0	-50	1	5	1
186	Region186	agg	2950129	-60.3154	822.645	-44.3124	-78.2477	-937.928	0	20.5241	223.635	322	8646	8648	8647	63.8149	63.8339	63.8247	4980.77	4980.79	4980.78	20150221	19:14:54.9160	20150221	19:15:00.9190	20150221	19:14:57.9180	-74.6551	167.994	-74.6551	167.995	-74.6551	167.995	250	8.0.86.31499	3	20170717	12:49:58.0950	E:/2015Tangaroa/WS/WS12.EV	0.03744	-9999	-999	1	-100	0	-50	1	5	1
190	Region190	agg	2950129	-62.1831	115.914	-46.1492	-76.748	-937.855	0	4.44582	214.795	93	8743	8746	8744	64.7384	64.7678	64.748	4981.7	4981.73	4981.71	20150221	19:19:46.0270	20150221	19:19:55.0290	20150221	19:19:49.0270	-74.6546	168.052	-74.6545	168.054	-74.6546	168.052	250	8.0.86.31499	3	20170717	12:49:58.0950	E:/2015Tangaroa/WS/WS12.EV	0.03744	-9999	-999	1	-100	0	-50	1	5	1
192	Region192	agg	2950129	-62.0081	313.659	-45.2767	-77.8551	-938.67	0	11.555	222.098	423	8769	8775	8772	64.9843	65.0414	65.0132	4981.94	4982	4981.97	20150221	19:21:04.0550	20150221	19:21:22.0620	20150221	19:21:13.0590	-74.6544	168.067	-74.6544	168.071	-74.6544	168.069	250	8.0.86.31499	3	20170717	12:49:58.0950	E:/2015Tangaroa/WS/WS12.EV	0.03744	-9999	-999	1	-100	0	-50	1	5	1
193	Region193	agg	2950129	-47.1523	3546.01	-28.6039	-99.9101	-981.133	0	4.27053	7.67126	670	8773	8802	8787	65.0224	65.3006	65.1561	4981.98	4982.26	4982.11	20150221	19:21:16.0610	20150221	19:22:43.0930	20150221	19:21:58.0760	-74.6544	168.07	-74.6541	168.087	-74.6543	168.078	250	8.0.86.31499	3	20170717	12:49:58.0950	E:/2015Tangaroa/WS/WS12.EV	0.03744	-9999	-999	1	-100	0	-50	1	5	1
194	Region194	agg	2950129	-60.2256	168.229	-45.0193	-99.969	-981.079	0	4.11118	7.9816	301	8821	8834	8827	65.4818	65.6066	65.5394	4982.44	4982.56	4982.5	20150221	19:23:40.1140	20150221	19:24:19.1290	20150221	19:23:58.1210	-74.6541	168.098	-74.654	168.106	-74.654	168.102	250	8.0.86.31499	3	20170717	12:49:58.0950	E:/2015Tangaroa/WS/WS12.EV	0.03744	-9999	-999	1	-100	0	-50	1	5	1
195	Region195	agg	2950129	-63.9669	163.106	-52.8748	-80.4527	-941.487	0	9.43342	185.705	148	8831	8833	8832	65.5776	65.5967	65.5874	4982.54	4982.55	4982.55	20150221	19:24:10.1260	20150221	19:24:16.1280	20150221	19:24:13.1260	-74.654	168.104	-74.654	168.105	-74.654	168.105	250	8.0.86.31499	3	20170717	12:49:58.0950	E:/2015Tangaroa/WS/WS12.EV	0.03744	-9999	-999	1	-100	0	-50	1	5	1
196	Region196	agg	2950129	-49.0543	2005.43	-36.1259	-99.8345	-981.925	0	3.74241	7.40167	137	8847	8853	8850	65.732	65.7897	65.7609	4982.69	4982.75	4982.72	20150221	19:24:58.1440	20150221	19:25:16.1510	20150221	19:25:07.1470	-74.6539	168.114	-74.6538	168.118	-74.6539	168.116	250	8.0.86.31499	3	20170717	12:49:58.0950	E:/2015Tangaroa/WS/WS12.EV	0.03744	-9999	-999	1	-100	0	-50	1	5	1
206	Region206	agg	2950129	-65.277	89.6592	-53.3993	-76.6975	-938.675	0	7.01132	215.663	110	9042	9044	9043	67.5918	67.6108	67.6014	4984.55	4984.57	4984.56	20150221	19:34:43.3630	20150221	19:34:49.3660	20150221	19:34:46.3650	-74.6525	168.23	-74.6525	168.231	-74.6525	168.231	250	8.0.86.31499	3	20170717	12:49:58.0950	E:/2015Tangaroa/WS/WS12.EV	0.03744	-9999	-999	1	-100	0	-50	1	5	1
210	Region210	agg	2950129	-66.6141	86.2688	-53.6779	-76.0029	-939.264	0	9.17846	228.792	144	9154	9156	9155	68.6538	68.6726	68.6635	4985.61	4985.63	4985.62	20150221	19:40:19.4900	20150221	19:40:25.4920	20150221	19:40:22.4910	-74.6517	168.297	-74.6517	168.298	-74.6517	168.297	250	8.0.86.31499	3	20170717	12:49:58.0950	E:/2015Tangaroa/WS/WS12.EV	0.03744	-9999	-999	1	-100	0	-50	1	5	1
214	Region214	agg	2950129	-57.6957	2707.49	-39.6166	-80.0104	-937.256	0	36.9529	225.697	773	9279	9282	9280	69.8292	69.8574	69.8386	4986.78	4986.81	4986.79	20150221	19:46:34.6310	20150221	19:46:43.6340	20150221	19:46:37.6320	-74.6506	168.37	-74.6505	168.372	-74.6505	168.371	250	8.0.86.31499	3	20170717	12:49:58.0950	E:/2015Tangaroa/WS/WS12.EV	0.03744	-9999	-999	1	-100	0	-50	1	5	1
215	Region215	agg	2950129	-58.5458	1025.26	-42.4046	-82.4002	-940.364	0	17.0184	189.803	267	9280	9282	9281	69.8386	69.8574	69.8482	4986.79	4986.81	4986.8	20150221	19:46:37.6320	20150221	19:46:43.6340	20150221	19:46:40.6330	-74.6505	168.371	-74.6505	168.372	-74.6505	168.371	250	8.0.86.31499	3	20170717	12:49:58.0950	E:/2015Tangaroa/WS/WS12.EV	0.03744	-9999	-999	1	-100	0	-50	1	5	1
236	Region236	agg	2950129	-64.1449	102.609	-54.6762	-91.2487	-955.798	0	6.18271	76.4261	97	12605	12607	12606	91.7462	91.7653	91.7558	5008.67	5008.69	5008.68	20150221	22:32:56.0230	20150221	22:33:02.0250	20150221	22:32:59.0250	-74.7646	169.371	-74.7645	169.372	-74.7646	169.372	250	8.0.86.31499	3	20170717	12:49:58.0950	E:/2015Tangaroa/WS/WS12.EV	0.03744	-9999	-999	1	-100	0	-50	1	5	1
271	Region271	agg	2950129	-62.828	156.432	-52.5217	-86.1674	-947.202	0	6.96033	134.538	182	14858	14862	14860	113.612	113.651	113.631	5030.51	5030.55	5030.53	20150222	00:25:37.6350	20150222	00:25:49.6390	20150222	00:25:43.6370	-74.5012	170.253	-74.5006	170.255	-74.5009	170.254	250	8.0.86.31499	3	20170717	12:49:58.0950	E:/2015Tangaroa/WS/WS12.EV	0.03744	-9999	-999	1	-100	0	-50	1	5	1
283	Region283	agg	2950129	-67.0211	46.2301	-58.6267	-95.4317	-959.937	0	5.40191	56.9389	113	16077	16080	16078	125.484	125.513	125.494	5042.37	5042.39	5042.38	20150222	01:26:35.9330	20150222	01:26:44.9350	20150222	01:26:38.9340	-74.3279	170.6	-74.3275	170.601	-74.3277	170.6	250	8.0.86.31499	3	20170717	12:49:58.0950	E:/2015Tangaroa/WS/WS12.EV	0.03744	-9999	-999	1	-100	0	-50	1	5	1
285	Region285	agg	2950129	-67.1033	38.5391	-60.4023	-82.1927	-977.324	0	4.58923	13.5585	96	16540	16543	16541	129.956	129.985	129.966	5046.84	5046.86	5046.84	20150222	01:49:45.3380	20150222	01:49:54.3410	20150222	01:49:48.3390	-74.2646	170.743	-74.2642	170.744	-74.2645	170.744	250	8.0.86.31499	3	20170717	12:49:58.0950	E:/2015Tangaroa/WS/WS12.EV	0.03744	-9999	-999	1	-100	0	-50	1	5	1
286	Region286	agg	2950129	-64.9015	111.309	-55.7114	-99.8421	-979.576	0	7.98335	9.98684	167	16741	16744	16742	131.888	131.917	131.898	5048.77	5048.79	5048.78	20150222	01:59:48.5120	20150222	01:59:57.5150	20150222	01:59:51.5130	-74.2378	170.808	-74.2374	170.809	-74.2376	170.808	250	8.0.86.31499	3	20170717	12:49:58.0950	E:/2015Tangaroa/WS/WS12.EV	0.03744	-9999	-999	1	-100	0	-50	1	5	1
287	Region287	agg	2950129	-63.7765	132.418	-52.7539	-99.0813	-962.378	0	7.33002	46.5291	115	17174	17176	17175	136.124	136.144	136.134	5053	5053.02	5053.01	20150222	02:21:27.9920	20150222	02:21:33.9940	20150222	02:21:30.9930	-74.1788	170.948	-74.1785	170.948	-74.1787	170.948	250	8.0.86.31499	3	20170717	12:49:58.0950	E:/2015Tangaroa/WS/WS12.EV	0.03744	-9999	-999	1	-100	0	-50	1	5	1
291	Region291	agg	2950129	-58.325	666.632	-42.9838	-99.9499	-977.181	0	10.517	12.2769	275	17522	17526	17524	139.566	139.605	139.585	5056.44	5056.48	5056.46	20150222	02:38:52.4000	20150222	02:39:04.4040	20150222	02:38:58.4020	-74.1306	171.06	-74.1301	171.061	-74.1304	171.061	250	8.0.86.31499	3	20170717	12:49:58.0950	E:/2015Tangaroa/WS/WS12.EV	0.03744	-9999	-999	1	-100	0	-50	1	5	1
293	Region293	agg	2950129	-63.5946	69.2715	-49.7856	-99.9959	-981.867	0	3.67727	8.24991	250	17919	17931	17925	143.52	143.64	143.58	5060.39	5060.51	5060.45	20150222	02:58:43.8660	20150222	02:59:19.8800	20150222	02:59:01.8730	-74.0753	171.188	-74.0736	171.192	-74.0744	171.19	250	8.0.86.31499	3	20170717	12:49:58.0950	E:/2015Tangaroa/WS/WS12.EV	0.03744	-9999	-999	1	-100	0	-50	1	5	1
294	Region294	agg	2950129	-64.4464	77.5678	-56.0012	-99.3399	-963.241	0	5.00991	45.0544	131	17919	17923	17921	143.52	143.56	143.54	5060.39	5060.43	5060.41	20150222	02:58:43.8660	20150222	02:58:55.8700	20150222	02:58:49.8680	-74.0753	171.188	-74.0747	171.19	-74.075	171.189	250	8.0.86.31499	3	20170717	12:49:58.0950	E:/2015Tangaroa/WS/WS12.EV	0.03744	-9999	-999	1	-100	0	-50	1	5	1
295	Region295	agg	2950129	-62.933	109.999	-54.0754	-99.6481	-967.95	0	5.01416	28.8869	236	17932	17940	17936	143.65	143.73	143.69	5060.52	5060.6	5060.56	20150222	02:59:22.8800	20150222	02:59:46.8890	20150222	02:59:34.8850	-74.0735	171.193	-74.0724	171.195	-74.0729	171.194	250	8.0.86.31499	3	20170717	12:49:58.0950	E:/2015Tangaroa/WS/WS12.EV	0.03744	-9999	-999	1	-100	0	-50	1	5	1
296	Region296	agg	2950129	-63.2288	89.0109	-50.2454	-99.8513	-981.966	0	4.34338	7.52364	159	17939	17945	17942	143.72	143.78	143.75	5060.59	5060.65	5060.62	20150222	02:59:43.8880	20150222	03:00:01.8960	20150222	02:59:52.8920	-74.0725	171.195	-74.0717	171.197	-74.0721	171.196	250	8.0.86.31499	3	20170717	12:49:58.0950	E:/2015Tangaroa/WS/WS12.EV	0.03744	-9999	-999	1	-100	0	-50	1	5	1
297	Region297	agg	2950129	-63.9024	105.704	-52.97	-97.7332	-966.727	0	6.02336	31.9516	126	17947	17950	17948	143.8	143.83	143.81	5060.67	5060.7	5060.68	20150222	03:00:07.8990	20150222	03:00:16.9020	20150222	03:00:10.9000	-74.0714	171.198	-74.071	171.199	-74.0712	171.198	250	8.0.86.31499	3	20170717	12:49:58.0950	E:/2015Tangaroa/WS/WS12.EV	0.03744	-9999	-999	1	-100	0	-50	1	5	1
298	Region298	agg	2950129	-66.3676	81.2107	-56.4973	-99.8569	-965.206	0	8.16353	36.7607	555	17959	17971	17965	143.92	144.04	143.98	5060.79	5060.91	5060.85	20150222	03:00:43.9130	20150222	03:01:19.9270	20150222	03:01:01.9200	-74.0697	171.202	-74.068	171.206	-74.0689	171.204	250	8.0.86.31499	3	20170717	12:49:58.0950	E:/2015Tangaroa/WS/WS12.EV	0.03744	-9999	-999	1	-100	0	-50	1	5	1
299	Region299	agg	2950129	-64.0805	112.729	-54.8791	-99.3153	-967.044	0	6.69263	31.0893	140	18007	18010	18008	144.401	144.431	144.411	5061.27	5061.3	5061.28	20150222	03:03:07.9690	20150222	03:03:16.9710	20150222	03:03:10.9690	-74.063	171.218	-74.0626	171.219	-74.0629	171.218	250	8.0.86.31499	3	20170717	12:49:58.0950	E:/2015Tangaroa/WS/WS12.EV	0.03744	-9999	-999	1	-100	0	-50	1	5	1
300	Region300	agg	2950129	-65.2719	93.8916	-55.2399	-99.9665	-965.812	0	7.33377	34.3934	652	18052	18068	18060	144.85	145.009	144.93	5061.72	5061.88	5061.8	20150222	03:05:23.0210	20150222	03:06:11.0390	20150222	03:05:47.0290	-74.0568	171.232	-74.0546	171.238	-74.0557	171.235	250	8.0.86.31499	3	20170717	12:49:58.0950	E:/2015Tangaroa/WS/WS12.EV	0.03744	-9999	-999	1	-100	0	-50	1	5	1
302	Region302	agg	2950129	-64.9149	59.3593	-56.3856	-99.9567	-966.334	0	4.27053	37.3289	134	18182	18187	18184	146.127	146.175	146.146	5063	5063.04	5063.02	20150222	03:11:53.1730	20150222	03:12:08.1800	20150222	03:11:59.1760	-74.0392	171.275	-74.0386	171.277	-74.039	171.276	250	8.0.86.31499	3	20170717	12:49:58.0950	E:/2015Tangaroa/WS/WS12.EV	0.03744	-9999	-999	1	-100	0	-50	1	5	1
303	Region303	agg	2950129	-60.6921	229.103	-49.181	-99.7156	-960.511	0	6.2337	54.4302	163	18317	18321	18319	147.445	147.484	147.464	5064.31	5064.34	5064.32	20150222	03:18:38.3330	20150222	03:18:50.3380	20150222	03:18:44.3350	-74.0214	171.32	-74.0208	171.322	-74.0211	171.321	250	8.0.86.31499	3	20170717	12:49:58.0950	E:/2015Tangaroa/WS/WS12.EV	0.03744	-9999	-999	1	-100	0	-50	1	5	1
304	Region304	agg	2950129	-64.6936	129.162	-52.9851	-99.5799	-959.039	0	8.83079	60.6774	508	18324	18334	18329	147.513	147.61	147.562	5064.37	5064.47	5064.42	20150222	03:18:59.3410	20150222	03:19:29.3520	20150222	03:19:14.3460	-74.0204	171.323	-74.0191	171.326	-74.0198	171.324	250	8.0.86.31499	3	20170717	12:49:58.0950	E:/2015Tangaroa/WS/WS12.EV	0.03744	-9999	-999	1	-100	0	-50	1	5	1
305	Region305	agg	2950129	-65.218	83.0367	-53.6056	-97.5487	-961.132	0	6.4058	51.7573	134	18357	18360	18358	147.833	147.862	147.843	5064.69	5064.72	5064.7	20150222	03:20:38.3790	20150222	03:20:47.3820	20150222	03:20:41.3800	-74.0161	171.334	-74.0157	171.335	-74.0159	171.334	250	8.0.86.31499	3	20170717	12:49:58.0950	E:/2015Tangaroa/WS/WS12.EV	0.03744	-9999	-999	1	-100	0	-50	1	5	1
306	Region306	agg	2950129	-65.8834	61.6707	-55.6744	-97.3403	-961.268	0	5.54532	50.864	87	18364	18366	18365	147.901	147.92	147.911	5064.76	5064.78	5064.77	20150222	03:20:59.3870	20150222	03:21:05.3890	20150222	03:21:02.3880	-74.0151	171.336	-74.0149	171.337	-74.015	171.336	250	8.0.86.31499	3	20170717	12:49:58.0950	E:/2015Tangaroa/WS/WS12.EV	0.03744	-9999	-999	1	-100	0	-50	1	5	1
307	Region307	agg	2950129	-66.2561	156.414	-55.1919	-98.5999	-958.053	0	15.3247	63.6036	561	18371	18377	18374	147.969	148.026	147.998	5064.83	5064.88	5064.86	20150222	03:21:20.3950	20150222	03:21:38.4020	20150222	03:21:29.3990	-74.0142	171.338	-74.0134	171.34	-74.0138	171.339	250	8.0.86.31499	3	20170717	12:49:58.0950	E:/2015Tangaroa/WS/WS12.EV	0.03744	-9999	-999	1	-100	0	-50	1	5	1
309	Region309	agg	2950129	-61.3017	147.796	-48.4165	-99.1573	-980.972	0	4.62747	9.22113	121	18531	18535	18533	149.506	149.545	149.525	5066.36	5066.4	5066.38	20150222	03:29:20.5830	20150222	03:29:32.5870	20150222	03:29:26.5840	-73.9933	171.391	-73.9928	171.393	-73.9931	171.392	250	8.0.86.31499	3	20170717	12:49:58.0950	E:/2015Tangaroa/WS/WS12.EV	0.03744	-9999	-999	1	-100	0	-50	1	5	1
310	Region310	agg	2950129	-60.6074	356.509	-50.7785	-96.8156	-953.464	0	9.51309	90.3509	199	18532	18535	18533	149.515	149.545	149.525	5066.37	5066.4	5066.38	20150222	03:29:23.5830	20150222	03:29:32.5870	20150222	03:29:26.5840	-73.9932	171.392	-73.9928	171.393	-73.9931	171.392	250	8.0.86.31499	3	20170717	12:49:58.0950	E:/2015Tangaroa/WS/WS12.EV	0.03744	-9999	-999	1	-100	0	-50	1	5	1
311	Region311	agg	2950129	-60.8251	286.259	-50.0045	-99.8262	-967.248	0	8.03115	36.0446	126	18544	18546	18545	149.633	149.652	149.643	5066.49	5066.51	5066.5	20150222	03:29:59.5980	20150222	03:30:05.6000	20150222	03:30:02.5990	-73.9917	171.395	-73.9914	171.396	-73.9915	171.396	250	8.0.86.31499	3	20170717	12:49:58.0950	E:/2015Tangaroa/WS/WS12.EV	0.03744	-9999	-999	1	-100	0	-50	1	5	1
312	Region312	agg	2950129	-60.9043	274.396	-48.1995	-99.7139	-977.292	0	7.83993	14.1501	123	18689	18691	18690	151.032	151.052	151.042	5067.88	5067.9	5067.89	20150222	03:37:14.7680	20150222	03:37:20.7710	20150222	03:37:17.7700	-73.9725	171.442	-73.9722	171.443	-73.9723	171.443	250	8.0.86.31499	3	20170717	12:49:58.0950	E:/2015Tangaroa/WS/WS12.EV	0.03744	-9999	-999	1	-100	0	-50	1	5	1
313	Region313	agg	2950129	-67.3319	20.5665	-59.508	-99.1266	-967.444	0	2.58144	32.0585	81	19365	19370	19367	157.52	157.568	157.539	5074.37	5074.41	5074.38	20150222	04:11:03.5700	20150222	04:11:18.5770	20150222	04:11:09.5730	-73.882	171.653	-73.8813	171.655	-73.8818	171.654	250	8.0.86.31499	3	20170717	12:49:58.0950	E:/2015Tangaroa/WS/WS12.EV	0.03744	-9999	-999	1	-100	0	-50	1	5	1
317	Region317	agg	2950129	-66.8204	61.7	-58.3856	-99.7585	-967.161	0	6.88384	32.9851	108	19513	19515	19514	158.969	158.988	158.978	5075.81	5075.83	5075.82	20150222	04:18:27.7430	20150222	04:18:33.7460	20150222	04:18:30.7450	-73.8618	171.7	-73.8616	171.701	-73.8617	171.7	250	8.0.86.31499	3	20170717	12:49:58.0950	E:/2015Tangaroa/WS/WS12.EV	0.03744	-9999	-999	1	-100	0	-50	1	5	1
319	Region319	agg	2950129	-65.0879	50.7614	-56.2102	-99.7216	-965.946	0	3.80046	34.5419	159	19542	19549	19545	159.251	159.319	159.28	5076.09	5076.16	5076.12	20150222	04:19:54.7770	20150222	04:20:15.7850	20150222	04:20:03.7810	-73.8579	171.709	-73.857	171.712	-73.8575	171.71	250	8.0.86.31499	3	20170717	12:49:58.0950	E:/2015Tangaroa/WS/WS12.EV	0.03744	-9999	-999	1	-100	0	-50	1	5	1
320	Region320	agg	2950129	-66.2238	57.0218	-55.6024	-99.2569	-964.965	0	5.54532	37.4161	116	19557	19560	19558	159.397	159.427	159.407	5076.24	5076.27	5076.25	20150222	04:20:39.7950	20150222	04:20:48.7990	20150222	04:20:42.7960	-73.8559	171.714	-73.8555	171.715	-73.8558	171.715	250	8.0.86.31499	3	20170717	12:49:58.0950	E:/2015Tangaroa/WS/WS12.EV	0.03744	-9999	-999	1	-100	0	-50	1	5	1
322	Region322	agg	2950129	-64.8404	65.9065	-53.334	-97.0949	-961.035	0	4.66094	51.6141	195	19589	19596	19592	159.709	159.777	159.738	5076.55	5076.62	5076.58	20150222	04:22:15.8330	20150222	04:22:36.8410	20150222	04:22:24.8360	-73.8516	171.725	-73.8507	171.727	-73.8512	171.726	250	8.0.86.31499	3	20170717	12:49:58.0950	E:/2015Tangaroa/WS/WS12.EV	0.03744	-9999	-999	1	-100	0	-50	1	5	1
324	Region324	agg	2950129	-65.5266	100.137	-54.2744	-99.7073	-960.554	0	8.29408	53.7455	347	19599	19606	19602	159.806	159.874	159.835	5076.65	5076.72	5076.68	20150222	04:22:45.8440	20150222	04:23:06.8520	20150222	04:22:54.8480	-73.8503	171.728	-73.8494	171.73	-73.8499	171.729	250	8.0.86.31499	3	20170717	12:49:58.0950	E:/2015Tangaroa/WS/WS12.EV	0.03744	-9999	-999	1	-100	0	-50	1	5	1
325	Region325	agg	2950129	-65.0943	98.6113	-54.51	-96.1754	-957.643	0	7.39376	66.8101	232	19604	19609	19606	159.855	159.903	159.874	5076.7	5076.75	5076.72	20150222	04:23:00.8500	20150222	04:23:15.8560	20150222	04:23:06.8520	-73.8496	171.73	-73.849	171.731	-73.8494	171.73	250	8.0.86.31499	3	20170717	12:49:58.0950	E:/2015Tangaroa/WS/WS12.EV	0.03744	-9999	-999	1	-100	0	-50	1	5	1
326	Region326	agg	2950129	-66.7441	62.5747	-57.2669	-97.5288	-960.573	0	6.85994	53.4311	287	19610	19617	19613	159.913	159.981	159.942	5076.76	5076.82	5076.79	20150222	04:23:18.8570	20150222	04:23:39.8660	20150222	04:23:27.8610	-73.8488	171.732	-73.8479	171.734	-73.8485	171.733	250	8.0.86.31499	3	20170717	12:49:58.0950	E:/2015Tangaroa/WS/WS12.EV	0.03744	-9999	-999	1	-100	0	-50	1	5	1
327	Region327	agg	2950129	-64.8424	134.549	-54.4274	-98.7785	-957.851	0	9.51992	65.6654	697	19619	19632	19625	160.001	160.127	160.059	5076.84	5076.97	5076.9	20150222	04:23:45.8680	20150222	04:24:24.8840	20150222	04:24:03.8760	-73.8476	171.735	-73.8459	171.739	-73.8469	171.736	250	8.0.86.31499	3	20170717	12:49:58.0950	E:/2015Tangaroa/WS/WS12.EV	0.03744	-9999	-999	1	-100	0	-50	1	5	1
330	Region330	agg	2950129	-63.1259	194.212	-52.696	-99.9092	-961.344	0	9.25495	49.5033	484	19749	19758	19753	161.262	161.347	161.3	5078.1	5078.19	5078.14	20150222	04:30:16.0200	20150222	04:30:43.0320	20150222	04:30:28.0260	-73.8305	171.777	-73.8293	171.78	-73.83	171.779	250	8.0.86.31499	3	20170717	12:49:58.0950	E:/2015Tangaroa/WS/WS12.EV	0.03744	-9999	-999	1	-100	0	-50	1	5	1
333	Region333	agg	2950129	-62.0959	214.911	-49.8669	-94.1857	-961.693	0	8.07896	48.8364	169	19835	19838	19836	162.073	162.101	162.082	5078.91	5078.94	5078.92	20150222	04:34:34.1210	20150222	04:34:43.1240	20150222	04:34:37.1220	-73.8195	171.805	-73.8191	171.806	-73.8193	171.805	250	8.0.86.31499	3	20170717	12:49:58.0950	E:/2015Tangaroa/WS/WS12.EV	0.03744	-9999	-999	1	-100	0	-50	1	5	1
337	Region337	agg	2950129	-60.8817	224.248	-50.567	-99.6692	-965.063	0	6.37393	41.5268	100	19895	19897	19896	162.636	162.655	162.645	5079.48	5079.49	5079.49	20150222	04:37:34.1920	20150222	04:37:40.1950	20150222	04:37:37.1930	-73.8118	171.824	-73.8116	171.825	-73.8117	171.825	250	8.0.86.31499	3	20170717	12:49:58.0950	E:/2015Tangaroa/WS/WS12.EV	0.03744	-9999	-999	1	-100	0	-50	1	5	1
338	Region338	agg	2950129	-65.7547	64.6212	-56.8232	-99.7268	-968.523	0	5.64093	30.0552	118	19931	19934	19932	162.974	163.002	162.983	5079.81	5079.84	5079.82	20150222	04:39:22.2330	20150222	04:39:31.2370	20150222	04:39:25.2340	-73.8072	171.836	-73.8069	171.837	-73.8071	171.836	250	8.0.86.31499	3	20170717	12:49:58.0950	E:/2015Tangaroa/WS/WS12.EV	0.03744	-9999	-999	1	-100	0	-50	1	5	1
340	Region340	agg	2950129	-50.0109	1879.1	-37.7722	-99.9999	-981.868	0	4.3707	7.65708	160	20126	20132	20129	165.768	165.823	165.796	8.05021	8.10519	8.0777	20150222	04:54:16.5890	20150222	04:54:34.5960	20150222	04:54:25.5930	-73.7695	171.932	-73.7687	171.934	-73.7691	171.933	250	8.0.86.31499	3	20170717	12:49:58.0950	E:/2015Tangaroa/WS/WS12.EV	0.03744	-9999	-999	1	-100	0	-50	1	5	1
341	Region341	agg	2950129	-63.8697	91.2883	-51.6531	-79.2032	-939.915	0	5.16288	212.061	81	20130	20132	20131	165.805	165.823	165.814	8.08695	8.10519	8.09607	20150222	04:54:28.5930	20150222	04:54:34.5960	20150222	04:54:31.5950	-73.769	171.933	-73.7687	171.934	-73.7688	171.934	250	8.0.86.31499	3	20170717	12:49:58.0950	E:/2015Tangaroa/WS/WS12.EV	0.03744	-9999	-999	1	-100	0	-50	1	5	1
343	Region343	agg	2950129	-53.9985	586.421	-39.0156	-99.7329	-982.8	0	3.41643	7.18994	268	20150	20164	20157	165.99	166.121	166.056	8.27201	8.40259	8.33716	20150222	04:55:28.6170	20150222	04:56:10.6340	20150222	04:55:49.6250	-73.7664	171.94	-73.7647	171.944	-73.7656	171.942	250	8.0.86.31499	3	20170717	12:49:58.0950	E:/2015Tangaroa/WS/WS12.EV	0.03744	-9999	-999	1	-100	0	-50	1	5	1
345	Region345	agg	2950129	-64.199	119.097	-51.1853	-81.1487	-943.329	0	7.26628	191.314	114	20195	20197	20196	166.408	166.427	166.418	8.69061	8.70904	8.69998	20150222	04:57:43.6700	20150222	04:57:49.6720	20150222	04:57:46.6710	-73.7608	171.954	-73.7605	171.954	-73.7606	171.954	250	8.0.86.31499	3	20170717	12:49:58.0950	E:/2015Tangaroa/WS/WS12.EV	0.03744	-9999	-999	1	-100	0	-50	1	5	1
347	Region347	agg	2950129	-66.8762	43.9916	-57.1035	-74.8946	-938.292	0	4.97167	241.43	78	20249	20251	20250	166.909	166.926	166.917	9.19101	9.20894	9.20012	20150222	05:00:25.7340	20150222	05:00:31.7370	20150222	05:00:28.7350	-73.754	171.971	-73.7537	171.971	-73.7539	171.971	250	8.0.86.31499	3	20170717	12:49:58.0950	E:/2015Tangaroa/WS/WS12.EV	0.03744	-9999	-999	1	-100	0	-50	1	5	1
350	Region350	agg	2950129	-49.0402	2584.72	-33.625	-99.0434	-981.324	0	4.80776	7.68674	176	20306	20312	20309	167.438	167.494	167.466	9.72026	9.77618	9.74806	20150222	05:03:16.8000	20150222	05:03:34.8080	20150222	05:03:25.8040	-73.7468	171.989	-73.746	171.991	-73.7464	171.99	250	8.0.86.31499	3	20170717	12:49:58.0950	E:/2015Tangaroa/WS/WS12.EV	0.03744	-9999	-999	1	-100	0	-50	1	5	1
357	Region357	agg	2950129	-52.7317	947.833	-39.6713	-99.7279	-982.503	0	4.12484	7.29731	302	20394	20407	20400	168.257	168.378	168.313	10.54	10.6618	10.5962	20150222	05:07:40.8850	20150222	05:08:19.8970	20150222	05:07:58.8900	-73.7356	172.016	-73.7339	172.02	-73.7348	172.018	250	8.0.86.31499	3	20170717	12:49:58.0950	E:/2015Tangaroa/WS/WS12.EV	0.03744	-9999	-999	1	-100	0	-50	1	5	1
358	Region358	agg	2950129	-62.4217	127.415	-51.341	-91.7207	-954.092	0	5.16288	104.596	81	20400	20402	20401	168.313	168.331	168.322	10.5962	10.6153	10.6059	20150222	05:07:58.8900	20150222	05:08:04.8920	20150222	05:08:01.8910	-73.7348	172.018	-73.7346	172.019	-73.7347	172.019	250	8.0.86.31499	3	20170717	12:49:58.0950	E:/2015Tangaroa/WS/WS12.EV	0.03744	-9999	-999	1	-100	0	-50	1	5	1
359	Region359	agg	2950129	-64.3379	100.172	-53.4461	-82.6673	-946.549	0	6.31019	163.109	99	20400	20402	20401	168.313	168.331	168.322	10.5962	10.6153	10.6059	20150222	05:07:58.8900	20150222	05:08:04.8920	20150222	05:08:01.8910	-73.7348	172.018	-73.7346	172.019	-73.7347	172.019	250	8.0.86.31499	3	20170717	12:49:58.0950	E:/2015Tangaroa/WS/WS12.EV	0.03744	-9999	-999	1	-100	0	-50	1	5	1
361	Region361	agg	2950129	-60.9237	396.43	-40.2763	-75.3572	-939.202	0	11.3775	232.507	357	20400	20405	20402	168.313	168.359	168.331	10.5962	10.6433	10.6153	20150222	05:07:58.8900	20150222	05:08:13.8950	20150222	05:08:04.8920	-73.7348	172.018	-73.7342	172.02	-73.7346	172.019	250	8.0.86.31499	3	20170717	12:49:58.0950	E:/2015Tangaroa/WS/WS12.EV	0.03744	-9999	-999	1	-100	0	-50	1	5	1
362	Region362	agg	2950129	-45.0749	6176.52	-31.2946	-99.9682	-981.855	0	4.61048	7.87871	217	20414	20422	20418	168.442	168.516	168.479	10.7265	10.8005	10.7633	20150222	05:08:40.9040	20150222	05:09:04.9100	20150222	05:08:52.9070	-73.7331	172.023	-73.7321	172.025	-73.7326	172.024	250	8.0.86.31499	3	20170717	12:49:58.0950	E:/2015Tangaroa/WS/WS12.EV	0.03744	-9999	-999	1	-100	0	-50	1	5	1
365	Region365	agg	2950129	-50.5273	2089.46	-35.1469	-99.9536	-977.801	0	5.47361	10.866	229	20489	20496	20492	169.14	169.205	169.168	11.4244	11.49	11.4528	20150222	05:12:25.9690	20150222	05:12:46.9750	20150222	05:12:34.9710	-73.7235	172.046	-73.7226	172.048	-73.7231	172.047	250	8.0.86.31499	3	20170717	12:49:58.0950	E:/2015Tangaroa/WS/WS12.EV	0.03744	-9999	-999	1	-100	0	-50	1	5	1
366	Region366	agg	2950129	-47.0025	3570.08	-30.5312	-99.7494	-981.23	0	4.15368	7.85167	391	20504	20521	20512	169.279	169.437	169.353	11.5641	11.7218	11.638	20150222	05:13:10.9810	20150222	05:14:01.9960	20150222	05:13:34.9890	-73.7216	172.051	-73.7194	172.056	-73.7206	172.053	250	8.0.86.31499	3	20170717	12:49:58.0950	E:/2015Tangaroa/WS/WS12.EV	0.03744	-9999	-999	1	-100	0	-50	1	5	1
371	Region371	agg	2950129	-65.3974	40.4321	-52.5633	-80.7587	-944.902	0	3.2507	167.642	102	20555	20560	20557	169.754	169.8	169.772	12.0395	12.0857	12.0578	20150222	05:15:44.0260	20150222	05:15:59.0310	20150222	05:15:50.0280	-73.7151	172.066	-73.7145	172.068	-73.7148	172.067	250	8.0.86.31499	3	20170717	12:49:58.0950	E:/2015Tangaroa/WS/WS12.EV	0.03744	-9999	-999	1	-100	0	-50	1	5	1
373	Region373	agg	2950129	-60.7263	701.902	-43.9688	-74.8842	-937.861	0	19.2493	239.128	302	20568	20570	20569	169.874	169.892	169.883	12.1594	12.1775	12.1685	20150222	05:16:23.0370	20150222	05:16:29.0390	20150222	05:16:26.0380	-73.7134	172.07	-73.7132	172.071	-73.7133	172.071	250	8.0.86.31499	3	20170717	12:49:58.0950	E:/2015Tangaroa/WS/WS12.EV	0.03744	-9999	-999	1	-100	0	-50	1	5	1
377	Region377	agg	2950129	-48.491	2333.17	-36.2118	-99.8	-981.938	0	3.82436	7.25672	180	20616	20624	20620	170.32	170.395	170.357	12.6052	12.6802	12.6427	20150222	05:18:47.0800	20150222	05:19:11.0870	20150222	05:18:59.0830	-73.7073	172.085	-73.7063	172.088	-73.7068	172.086	250	8.0.86.31499	3	20170717	12:49:58.0950	E:/2015Tangaroa/WS/WS12.EV	0.03744	-9999	-999	1	-100	0	-50	1	5	1
382	Region382	agg	2950129	-61.1215	401.057	-49.9236	-71.7337	-937.931	0	12.0467	243.994	189	20649	20651	20650	170.63	170.649	170.639	12.9151	12.9339	12.9245	20150222	05:20:26.1080	20150222	05:20:32.1100	20150222	05:20:29.1090	-73.703	172.095	-73.7028	172.096	-73.7029	172.096	250	8.0.86.31499	3	20170717	12:49:58.0950	E:/2015Tangaroa/WS/WS12.EV	0.03744	-9999	-999	1	-100	0	-50	1	5	1
385	Region385	agg	2950129	-62.1248	202.118	-48.2188	-75.5961	-942.49	0	7.64872	204.316	120	20678	20680	20679	170.903	170.921	170.912	13.1888	13.2073	13.198	20150222	05:21:53.1340	20150222	05:21:59.1360	20150222	05:21:56.1350	-73.6993	172.104	-73.699	172.105	-73.6991	172.104	250	8.0.86.31499	3	20170717	12:49:58.0950	E:/2015Tangaroa/WS/WS12.EV	0.03744	-9999	-999	1	-100	0	-50	1	5	1
386	Region386	agg	2950129	-67.2877	47.7102	-56.7582	-72.043	-939.484	0	5.92776	232.139	93	20678	20680	20679	170.903	170.921	170.912	13.1888	13.2073	13.198	20150222	05:21:53.1340	20150222	05:21:59.1360	20150222	05:21:56.1350	-73.6993	172.104	-73.699	172.105	-73.6991	172.104	250	8.0.86.31499	3	20170717	12:49:58.0950	E:/2015Tangaroa/WS/WS12.EV	0.03744	-9999	-999	1	-100	0	-50	1	5	1
387	Region387	agg	2950129	-60.1207	228.453	-45.042	-80.0007	-943.609	0	5.44971	182.449	171	20682	20687	20684	170.941	170.987	170.959	13.2268	13.2732	13.245	20150222	05:22:05.1380	20150222	05:22:20.1420	20150222	05:22:11.1390	-73.6987	172.105	-73.6981	172.107	-73.6985	172.106	250	8.0.86.31499	3	20170717	12:49:58.0950	E:/2015Tangaroa/WS/WS12.EV	0.03744	-9999	-999	1	-100	0	-50	1	5	1
388	Region388	agg	2950129	-46.2333	5984.02	-30.6051	-99.8111	-978.864	0	5.83215	9.52453	305	20685	20694	20689	170.969	171.053	171.006	13.2547	13.3387	13.2919	20150222	05:22:14.1400	20150222	05:22:41.1480	20150222	05:22:26.1430	-73.6983	172.106	-73.6972	172.109	-73.6978	172.108	250	8.0.86.31499	3	20170717	12:49:58.0950	E:/2015Tangaroa/WS/WS12.EV	0.03744	-9999	-999	1	-100	0	-50	1	5	1
389	Region389	agg	2950129	-66.4537	54.082	-54.6305	-77.845	-944.515	0	5.54532	184.334	87	20714	20716	20715	171.242	171.26	171.251	13.5277	13.5465	13.5373	20150222	05:23:41.1660	20150222	05:23:47.1680	20150222	05:23:44.1670	-73.6946	172.115	-73.6943	172.116	-73.6945	172.116	250	8.0.86.31499	3	20170717	12:49:58.0950	E:/2015Tangaroa/WS/WS12.EV	0.03744	-9999	-999	1	-100	0	-50	1	5	1
391	Region391	agg	2950129	-61.7108	261.239	-49.7435	-73.5475	-939.038	0	8.98724	234.242	141	20714	20716	20715	171.242	171.26	171.251	13.5277	13.5465	13.5373	20150222	05:23:41.1660	20150222	05:23:47.1680	20150222	05:23:44.1670	-73.6946	172.115	-73.6943	172.116	-73.6945	172.116	250	8.0.86.31499	3	20170717	12:49:58.0950	E:/2015Tangaroa/WS/WS12.EV	0.03744	-9999	-999	1	-100	0	-50	1	5	1
394	Region394	agg	2950129	-61.6675	445.754	-43.9688	-74.561	-938.157	0	15.1827	234.635	397	20766	20770	20768	171.731	171.769	171.749	14.018	14.0556	14.0367	20150222	05:26:17.2100	20150222	05:26:29.2140	20150222	05:26:23.2120	-73.6878	172.131	-73.6873	172.133	-73.6876	172.132	250	8.0.86.31499	3	20170717	12:49:58.0950	E:/2015Tangaroa/WS/WS12.EV	0.03744	-9999	-999	1	-100	0	-50	1	5	1
395	Region395	agg	2950129	-56.5248	843.919	-39.2785	-74.5629	-942.349	0	8.79602	205.272	138	20768	20770	20769	171.749	171.769	171.759	14.0367	14.0556	14.0464	20150222	05:26:23.2120	20150222	05:26:29.2140	20150222	05:26:26.2130	-73.6876	172.132	-73.6873	172.133	-73.6874	172.132	250	8.0.86.31499	3	20170717	12:49:58.0950	E:/2015Tangaroa/WS/WS12.EV	0.03744	-9999	-999	1	-100	0	-50	1	5	1
396	Region396	agg	2950129	-65.9502	46.071	-55.9294	-99.9136	-977.375	0	4.20679	12.676	110	20775	20779	20777	171.814	171.851	171.833	14.1018	14.1385	14.1204	20150222	05:26:44.2180	20150222	05:26:56.2220	20150222	05:26:50.2200	-73.6867	172.134	-73.6862	172.135	-73.6864	172.135	250	8.0.86.31499	3	20170717	12:49:58.0950	E:/2015Tangaroa/WS/WS12.EV	0.03744	-9999	-999	1	-100	0	-50	1	5	1
397	Region397	agg	2950129	-45.9627	6011.96	-30.0762	-99.9761	-979.98	0	5.50548	8.73985	691	20794	20817	20805	171.99	172.206	172.093	14.2775	14.4936	14.3803	20150222	05:27:41.2340	20150222	05:28:50.2550	20150222	05:28:14.2440	-73.6843	172.14	-73.6813	172.147	-73.6829	172.143	250	8.0.86.31499	3	20170717	12:49:58.0950	E:/2015Tangaroa/WS/WS12.EV	0.03744	-9999	-999	1	-100	0	-50	1	5	1
398	Region398	agg	2950129	-62.1577	165.488	-47.2608	-74.681	-940.356	0	6.31019	221.813	99	20811	20813	20812	172.15	172.168	172.158	14.4367	14.4552	14.4458	20150222	05:28:32.2500	20150222	05:28:38.2520	20150222	05:28:35.2510	-73.6821	172.145	-73.6818	172.146	-73.682	172.145	250	8.0.86.31499	3	20170717	12:49:58.0950	E:/2015Tangaroa/WS/WS12.EV	0.03744	-9999	-999	1	-100	0	-50	1	5	1
403	Region403	agg	2950129	-59.8384	299.401	-41.2568	-79.9827	-944.946	0	6.69263	177.128	210	20885	20890	20887	172.85	172.897	172.868	15.1379	15.1847	15.1563	20150222	05:32:14.3150	20150222	05:32:29.3190	20150222	05:32:20.3160	-73.6724	172.168	-73.6718	172.17	-73.6722	172.169	250	8.0.86.31499	3	20170717	12:49:58.0950	E:/2015Tangaroa/WS/WS12.EV	0.03744	-9999	-999	1	-100	0	-50	1	5	1
406	Region406	agg	2950129	-59.7156	246.385	-44.0966	-71.4042	-936.863	0	5.3541	246.9	196	20885	20891	20888	172.85	172.906	172.878	15.1379	15.194	15.166	20150222	05:32:14.3150	20150222	05:32:32.3200	20150222	05:32:23.3170	-73.6724	172.168	-73.6717	172.17	-73.672	172.169	250	8.0.86.31499	3	20170717	12:49:58.0950	E:/2015Tangaroa/WS/WS12.EV	0.03744	-9999	-999	1	-100	0	-50	1	5	1
410	Region410	agg	2950129	-64.3508	110.97	-51.6203	-69.1808	-938.464	0	7.01132	239.243	110	20921	20923	20922	173.186	173.205	173.196	15.4749	15.4933	15.484	20150222	05:34:02.3460	20150222	05:34:08.3470	20150222	05:34:05.3460	-73.6678	172.179	-73.6675	172.18	-73.6676	172.179	250	8.0.86.31499	3	20170717	12:49:58.0950	E:/2015Tangaroa/WS/WS12.EV	0.03744	-9999	-999	1	-100	0	-50	1	5	1
413	Region413	agg	2950129	-54.2632	901.75	-38.3323	-99.8507	-980.614	0	5.58356	8.35814	438	20954	20968	20961	173.498	173.631	173.564	15.7867	15.9194	15.8527	20150222	05:35:41.3750	20150222	05:36:23.3870	20150222	05:36:02.3810	-73.6634	172.189	-73.6616	172.193	-73.6625	172.191	250	8.0.86.31499	3	20170717	12:49:58.0950	E:/2015Tangaroa/WS/WS12.EV	0.03744	-9999	-999	1	-100	0	-50	1	5	1
414	Region414	agg	2950129	-63.9581	142.457	-46.7573	-71.4114	-941.502	0	8.22237	216.267	129	20955	20957	20956	173.508	173.527	173.517	15.7963	15.8151	15.8057	20150222	05:35:44.3760	20150222	05:35:50.3770	20150222	05:35:47.3770	-73.6633	172.189	-73.663	172.19	-73.6632	172.19	250	8.0.86.31499	3	20170717	12:49:58.0950	E:/2015Tangaroa/WS/WS12.EV	0.03744	-9999	-999	1	-100	0	-50	1	5	1
415	Region415	agg	2950129	-65.1029	114.536	-52.9875	-68.5602	-939.455	0	8.60481	230.418	135	20955	20957	20956	173.508	173.527	173.517	15.7963	15.8151	15.8057	20150222	05:35:44.3760	20150222	05:35:50.3770	20150222	05:35:47.3770	-73.6633	172.189	-73.663	172.19	-73.6632	172.19	250	8.0.86.31499	3	20170717	12:49:58.0950	E:/2015Tangaroa/WS/WS12.EV	0.03744	-9999	-999	1	-100	0	-50	1	5	1
416	Region416	agg	2950129	-64.3069	177.32	-52.1683	-69.2001	-938.035	0	11.0906	244.472	174	20955	20957	20956	173.508	173.527	173.517	15.7963	15.8151	15.8057	20150222	05:35:44.3760	20150222	05:35:50.3770	20150222	05:35:47.3770	-73.6633	172.189	-73.663	172.19	-73.6632	172.19	250	8.0.86.31499	3	20170717	12:49:58.0950	E:/2015Tangaroa/WS/WS12.EV	0.03744	-9999	-999	1	-100	0	-50	1	5	1
419	Region419	agg	2950129	-62.3657	210.331	-49.7678	-72.5813	-939.776	0	8.41359	226.88	132	20994	20996	20995	173.881	173.9	173.89	16.1693	16.1887	16.179	20150222	05:37:41.4100	20150222	05:37:47.4120	20150222	05:37:44.4110	-73.6581	172.201	-73.6578	172.202	-73.658	172.202	250	8.0.86.31499	3	20170717	12:49:58.0950	E:/2015Tangaroa/WS/WS12.EV	0.03744	-9999	-999	1	-100	0	-50	1	5	1
423	Region423	agg	2950129	-47.353	2398.97	-33.6977	-99.2745	-982.012	0	3.02574	7.23642	269	21031	21047	21039	174.235	174.386	174.31	16.5245	16.676	16.6001	20150222	05:39:32.4420	20150222	05:40:20.4560	20150222	05:39:56.4480	-73.6532	172.213	-73.6511	172.218	-73.6521	172.215	250	8.0.86.31499	3	20170717	12:49:58.0950	E:/2015Tangaroa/WS/WS12.EV	0.03744	-9999	-999	1	-100	0	-50	1	5	1
426	Region426	agg	2950129	-51.0726	1566.61	-35.1815	-99.622	-982.08	0	4.65297	7.64697	219	21057	21065	21061	174.482	174.558	174.52	16.7714	16.8475	16.8094	20150222	05:40:50.4640	20150222	05:41:14.4710	20150222	05:41:02.4680	-73.6498	172.221	-73.6487	172.223	-73.6492	172.222	250	8.0.86.31499	3	20170717	12:49:58.0950	E:/2015Tangaroa/WS/WS12.EV	0.03744	-9999	-999	1	-100	0	-50	1	5	1
429	Region429	agg	2950129	-44.8232	4897.09	-21.3038	-99.9744	-982.06	0	3.44957	7.32712	902	21103	21152	21127	174.901	175.261	175.082	17.1915	17.5514	17.3729	20150222	05:43:08.5040	20150222	05:45:35.5480	20150222	05:44:20.5260	-73.6438	172.233	-73.6382	172.24	-73.641	172.237	250	8.0.86.31499	3	20170717	12:49:58.0950	E:/2015Tangaroa/WS/WS12.EV	0.03744	-9999	-999	1	-100	0	-50	1	5	1
430	Region430	agg	2950129	-46.8799	4226.44	-28.4391	-99.9799	-980.423	0	4.78045	8.31033	2000	21156	21235	21195	175.289	175.864	175.572	17.5798	18.1556	17.8631	20150222	05:45:47.5510	20150222	05:49:44.6200	20150222	05:47:44.5850	-73.6378	172.241	-73.6288	172.253	-73.6333	172.247	250	8.0.86.31499	3	20170717	12:49:58.0950	E:/2015Tangaroa/WS/WS12.EV	0.03744	-9999	-999	1	-100	0	-50	1	5	1
431	Region431	agg	2950129	-51.9045	1826.72	-40.4043	-99.7546	-967.492	0	6.57094	30.2701	378	21182	21192	21187	175.477	175.55	175.513	17.7673	17.841	17.804	20150222	05:47:05.5740	20150222	05:47:35.5820	20150222	05:47:20.5780	-73.6348	172.245	-73.6337	172.246	-73.6343	172.246	250	8.0.86.31499	3	20170717	12:49:58.0950	E:/2015Tangaroa/WS/WS12.EV	0.03744	-9999	-999	1	-100	0	-50	1	5	1
432	Region432	agg	2950129	-46.7643	2976.25	-32.1483	-99.9381	-980.896	0	3.27802	7.90128	240	21247	21260	21253	175.947	176.039	175.989	18.2389	18.3302	18.2808	20150222	05:50:20.6310	20150222	05:50:59.6420	20150222	05:50:38.6370	-73.6275	172.254	-73.6261	172.256	-73.6269	172.255	250	8.0.86.31499	3	20170717	12:49:58.0950	E:/2015Tangaroa/WS/WS12.EV	0.03744	-9999	-999	1	-100	0	-50	1	5	1
436	Region436	agg	2950129	-49.1226	1998.46	-32.9597	-99.996	-981.592	0	3.7885	7.76664	634	21373	21404	21388	176.84	177.063	176.947	19.1312	19.355	19.239	20150222	05:56:38.7400	20150222	05:58:11.7670	20150222	05:57:23.7530	-73.6137	172.273	-73.6102	172.277	-73.612	172.275	250	8.0.86.31499	3	20170717	12:49:58.0950	E:/2015Tangaroa/WS/WS12.EV	0.03744	-9999	-999	1	-100	0	-50	1	5	1
439	Region439	agg	2950129	-50.4596	2195.43	-36.0025	-99.8468	-979.966	0	5.66218	8.64427	533	21457	21474	21465	177.444	177.569	177.503	19.7361	19.8601	19.7944	20150222	06:00:50.8140	20150222	06:01:41.8280	20150222	06:01:14.8200	-73.6042	172.285	-73.6024	172.288	-73.6034	172.286	250	8.0.86.31499	3	20170717	12:49:58.0950	E:/2015Tangaroa/WS/WS12.EV	0.03744	-9999	-999	1	-100	0	-50	1	5	1
440	Region440	agg	2950129	-52.8535	1342.75	-40.3853	-99.6331	-979.98	0	6.00971	8.50485	220	21497	21503	21500	177.733	177.775	177.754	20.0244	20.066	20.0453	20150222	06:02:50.8490	20150222	06:03:08.8540	20150222	06:02:59.8510	-73.5998	172.291	-73.5992	172.292	-73.5995	172.292	250	8.0.86.31499	3	20170717	12:49:58.0950	E:/2015Tangaroa/WS/WS12.EV	0.03744	-9999	-999	1	-100	0	-50	1	5	1
441	Region441	agg	2950129	-47.7217	3577.46	-28.8732	-99.9232	-979.387	0	4.91191	8.86884	1644	21511	21574	21542	177.83	178.276	178.05	20.1218	20.567	20.341	20150222	06:03:32.8610	20150222	06:06:41.9280	20150222	06:05:05.8900	-73.5983	172.293	-73.5914	172.303	-73.5949	172.298	250	8.0.86.31499	3	20170717	12:49:58.0950	E:/2015Tangaroa/WS/WS12.EV	0.03744	-9999	-999	1	-100	0	-50	1	5	1
442	Region442	agg	2950129	-64.3533	79.3994	-51.8984	-74.6827	-936.593	0	5.01947	234.408	105	21577	21580	21578	178.297	178.318	178.304	20.5877	20.6085	20.5947	20150222	06:06:50.9320	20150222	06:06:59.9360	20150222	06:06:53.9330	-73.5911	172.303	-73.5908	172.304	-73.591	172.303	250	8.0.86.31499	3	20170717	12:49:58.0950	E:/2015Tangaroa/WS/WS12.EV	0.03744	-9999	-999	1	-100	0	-50	1	5	1
444	Region444	agg	2950129	-55.8118	449.453	-39.9711	-99.9939	-980.653	0	3.97532	7.94547	395	21596	21614	21605	178.427	178.552	178.489	20.7183	20.8429	20.7799	20150222	06:07:47.9540	20150222	06:08:41.9760	20150222	06:08:14.9640	-73.5891	172.306	-73.5872	172.309	-73.5882	172.307	250	8.0.86.31499	3	20170717	12:49:58.0950	E:/2015Tangaroa/WS/WS12.EV	0.03744	-9999	-999	1	-100	0	-50	1	5	1
445	Region445	agg	2950129	-50.7622	2420.29	-30.8319	-99.8788	-978.649	0	6.69263	9.46578	770	21619	21640	21629	178.587	178.737	178.658	20.8782	21.0274	20.9489	20150222	06:08:56.9820	20150222	06:10:00.0060	20150222	06:09:26.9930	-73.5866	172.31	-73.5843	172.313	-73.5855	172.311	250	8.0.86.31499	3	20170717	12:49:58.0950	E:/2015Tangaroa/WS/WS12.EV	0.03744	-9999	-999	1	-100	0	-50	1	5	1
446	Region446	agg	2950129	-47.2838	2602.5	-31.1813	-99.9692	-982.232	0	3.23058	7.04468	321	21648	21666	21657	178.794	178.926	178.86	21.0854	21.2175	21.1513	20150222	06:10:24.0160	20150222	06:11:18.0360	20150222	06:10:51.0260	-73.5834	172.314	-73.5814	172.316	-73.5824	172.315	250	8.0.86.31499	3	20170717	12:49:58.0950	E:/2015Tangaroa/WS/WS12.EV	0.03744	-9999	-999	1	-100	0	-50	1	5	1
447	Region447	agg	2950129	-52.4688	2088.98	-38.5381	-99.8004	-978.426	0	8.557	10.11	179	21676	21679	21677	179	179.022	179.007	21.2908	21.3126	21.2981	20150222	06:11:48.0470	20150222	06:11:57.0510	20150222	06:11:51.0490	-73.5802	172.318	-73.5799	172.318	-73.5801	172.318	250	8.0.86.31499	3	20170717	12:49:58.0950	E:/2015Tangaroa/WS/WS12.EV	0.03744	-9999	-999	1	-100	0	-50	1	5	1
448	Region448	agg	2950129	-49.6431	2421.48	-33.0645	-99.8928	-979.349	0	5.17483	8.75451	433	21684	21699	21691	179.058	179.167	179.11	21.3493	21.4586	21.401	20150222	06:12:12.0580	20150222	06:12:57.0740	20150222	06:12:33.0650	-73.5793	172.319	-73.5776	172.321	-73.5785	172.32	250	8.0.86.31499	3	20170717	12:49:58.0950	E:/2015Tangaroa/WS/WS12.EV	0.03744	-9999	-999	1	-100	0	-50	1	5	1
449	Region449	agg	2950129	-47.5081	4281.65	-25.6385	-99.9635	-977.495	0	5.59662	10.2257	1200	21702	21742	21722	179.189	179.482	179.336	21.4805	21.7732	21.6269	20150222	06:13:06.0780	20150222	06:15:06.1250	20150222	06:14:06.1020	-73.5773	172.322	-73.5728	172.328	-73.575	172.325	250	8.0.86.31499	3	20170717	12:49:58.0950	E:/2015Tangaroa/WS/WS12.EV	0.03744	-9999	-999	1	-100	0	-50	1	5	1
450	Region450	agg	2950129	-49.8648	1889.41	-35.2809	-99.9313	-981.426	0	4.24929	7.45941	400	21752	21769	21760	179.555	179.676	179.611	21.8454	21.9674	21.9022	20150222	06:15:36.1380	20150222	06:16:27.1570	20150222	06:16:00.1480	-73.5716	172.329	-73.5698	172.332	-73.5708	172.331	250	8.0.86.31499	3	20170717	12:49:58.0950	E:/2015Tangaroa/WS/WS12.EV	0.03744	-9999	-999	1	-100	0	-50	1	5	1
451	Region451	agg	2950129	-50.9325	2317.73	-32.0985	-99.1827	-978.669	0	6.66531	9.59538	244	21773	21779	21776	179.706	179.749	179.727	21.9966	22.0399	22.0182	20150222	06:16:39.1610	20150222	06:16:57.1690	20150222	06:16:48.1650	-73.5693	172.333	-73.5686	172.333	-73.569	172.333	250	8.0.86.31499	3	20170717	12:49:58.0950	E:/2015Tangaroa/WS/WS12.EV	0.03744	-9999	-999	1	-100	0	-50	1	5	1
452	Region452	agg	2950129	-44.622	7199.83	-23.664	-99.8969	-979.779	0	4.84203	8.5746	1494	21788	21846	21817	179.814	180.236	180.025	22.1051	22.5278	22.3159	20150222	06:17:24.1800	20150222	06:20:18.2470	20150222	06:18:51.2140	-73.5676	172.335	-73.561	172.343	-73.5643	172.339	250	8.0.86.31499	3	20170717	12:49:58.0950	E:/2015Tangaroa/WS/WS12.EV	0.03744	-9999	-999	1	-100	0	-50	1	5	1
453	Region453	agg	2950129	-46.5224	4864.34	-31.7575	-99.8981	-980.733	0	5.06728	8.20758	530	21860	21879	21869	180.338	180.474	180.403	22.6296	22.7657	22.6941	20150222	06:21:00.2640	20150222	06:21:57.2860	20150222	06:21:27.2740	-73.5594	172.345	-73.5573	172.348	-73.5584	172.347	250	8.0.86.31499	3	20170717	12:49:58.0950	E:/2015Tangaroa/WS/WS12.EV	0.03744	-9999	-999	1	-100	0	-50	1	5	1
454	Region454	agg	2950129	-64.119	232.25	-52.1277	-74.9158	-937.106	0	13.9111	240.799	291	21864	21867	21865	180.367	180.389	180.375	22.6583	22.6798	22.6657	20150222	06:21:12.2690	20150222	06:21:21.2720	20150222	06:21:15.2700	-73.559	172.346	-73.5587	172.346	-73.5589	172.346	250	8.0.86.31499	3	20170717	12:49:58.0950	E:/2015Tangaroa/WS/WS12.EV	0.03744	-9999	-999	1	-100	0	-50	1	5	1
455	Region455	agg	2950129	-45.7552	6614.65	-27.7263	-99.4773	-980.402	0	5.77478	8.23883	453	21884	21898	21891	180.51	180.611	180.561	22.8016	22.9024	22.8519	20150222	06:22:12.2930	20150222	06:22:54.3090	20150222	06:22:33.3010	-73.5568	172.349	-73.5552	172.351	-73.556	172.35	250	8.0.86.31499	3	20170717	12:49:58.0950	E:/2015Tangaroa/WS/WS12.EV	0.03744	-9999	-999	1	-100	0	-50	1	5	1
458	Region458	agg	2950129	-48.4843	2825.77	-29.0586	-99.9838	-978.926	0	4.62464	8.96382	1306	21970	22023	21996	181.147	181.539	181.338	23.438	23.8298	23.6291	20150222	06:26:30.3930	20150222	06:29:09.4550	20150222	06:27:48.4230	-73.5468	172.361	-73.5407	172.369	-73.5439	172.365	250	8.0.86.31499	3	20170717	12:49:58.0950	E:/2015Tangaroa/WS/WS12.EV	0.03744	-9999	-999	1	-100	0	-50	1	5	1
459	Region459	agg	2950129	-49.0583	3662.75	-26.9979	-99.9372	-978.039	0	6.84135	9.97792	1288	22033	22068	22050	181.612	181.866	181.736	23.9028	24.1569	24.0266	20150222	06:29:39.4670	20150222	06:31:24.5080	20150222	06:30:30.4880	-73.5396	172.37	-73.5356	172.376	-73.5377	172.373	250	8.0.86.31499	3	20170717	12:49:58.0950	E:/2015Tangaroa/WS/WS12.EV	0.03744	-9999	-999	1	-100	0	-50	1	5	1
460	Region460	agg	2950129	-50.6708	2789.55	-37.0477	-99.4647	-979.601	0	7.55311	8.97514	158	22073	22076	22074	181.903	181.925	181.91	24.1933	24.2152	24.2005	20150222	06:31:39.5130	20150222	06:31:48.5160	20150222	06:31:42.5150	-73.5351	172.376	-73.5347	172.377	-73.5349	172.376	250	8.0.86.31499	3	20170717	12:49:58.0950	E:/2015Tangaroa/WS/WS12.EV	0.03744	-9999	-999	1	-100	0	-50	1	5	1
461	Region461	agg	2950129	-47.7912	3435.55	-30.7899	-99.756	-979.278	0	4.7932	8.94986	752	22087	22116	22101	182.005	182.215	182.107	24.2956	24.5054	24.3975	20150222	06:32:21.5300	20150222	06:33:48.5640	20150222	06:33:03.5460	-73.5334	172.378	-73.5302	172.382	-73.5319	172.38	250	8.0.86.31499	3	20170717	12:49:58.0950	E:/2015Tangaroa/WS/WS12.EV	0.03744	-9999	-999	1	-100	0	-50	1	5	1
462	Region462	agg	2950129	-46.5419	6822.27	-25.1799	-99.8465	-979.028	0	7.1388	9.32508	896	22121	22144	22132	182.25	182.416	182.329	24.5406	24.7069	24.6199	20150222	06:34:03.5710	20150222	06:35:12.5970	20150222	06:34:36.5830	-73.5296	172.383	-73.527	172.386	-73.5284	172.385	250	8.0.86.31499	3	20170717	12:49:58.0950	E:/2015Tangaroa/WS/WS12.EV	0.03744	-9999	-999	1	-100	0	-50	1	5	1
463	Region463	agg	2950129	-47.1379	3947.26	-33.098	-99.9981	-980.819	0	4.73796	8.0886	446	22149	22166	22157	182.453	182.573	182.51	24.7429	24.8636	24.7998	20150222	06:35:27.6030	20150222	06:36:18.6230	20150222	06:35:51.6130	-73.5265	172.387	-73.5246	172.389	-73.5256	172.388	250	8.0.86.31499	3	20170717	12:49:58.0950	E:/2015Tangaroa/WS/WS12.EV	0.03744	-9999	-999	1	-100	0	-50	1	5	1
464	Region464	agg	2950129	-46.0332	7601.61	-30.3362	-99.9832	-978.348	0	7.07506	10.7163	259	22172	22178	22175	182.616	182.658	182.637	24.9062	24.9481	24.9272	20150222	06:36:36.6300	20150222	06:36:54.6370	20150222	06:36:45.6330	-73.5239	172.39	-73.5233	172.391	-73.5236	172.391	250	8.0.86.31499	3	20170717	12:49:58.0950	E:/2015Tangaroa/WS/WS12.EV	0.03744	-9999	-999	1	-100	0	-50	1	5	1
465	Region465	agg	2950129	-44.6654	8726.47	-29.7383	-99.7475	-981.178	0	5.92776	8.0805	186	22185	22190	22187	182.707	182.742	182.721	24.9972	25.0323	25.0112	20150222	06:37:15.6460	20150222	06:37:30.6520	20150222	06:37:21.6480	-73.5225	172.392	-73.522	172.393	-73.5223	172.392	250	8.0.86.31499	3	20170717	12:49:58.0950	E:/2015Tangaroa/WS/WS12.EV	0.03744	-9999	-999	1	-100	0	-50	1	5	1
467	Region467	agg	2950129	-53.032	886.882	-37.7856	-99.9592	-980.219	0	4.13597	8.83073	584	22218	22244	22231	182.939	183.118	183.028	25.2293	25.4083	25.3181	20150222	06:38:54.6840	20150222	06:40:12.7140	20150222	06:39:33.6990	-73.5189	172.396	-73.5161	172.4	-73.5175	172.398	250	8.0.86.31499	3	20170717	12:49:58.0950	E:/2015Tangaroa/WS/WS12.EV	0.03744	-9999	-999	1	-100	0	-50	1	5	1
468	Region468	agg	2950129	-43.7104	12571.1	-25.1842	-99.9138	-980.039	0	6.85365	8.71151	681	22250	22268	22259	183.16	183.289	183.224	25.4502	25.5794	25.5142	20150222	06:40:30.7220	20150222	06:41:24.7420	20150222	06:40:57.7320	-73.5154	172.401	-73.5133	172.403	-73.5144	172.402	250	8.0.86.31499	3	20170717	12:49:58.0950	E:/2015Tangaroa/WS/WS12.EV	0.03744	-9999	-999	1	-100	0	-50	1	5	1
469	Region469	agg	2950129	-46.8995	4873.76	-28.9294	-99.9818	-979.733	0	5.53757	8.85804	2143	22272	22345	22308	183.318	183.853	183.582	25.6089	26.1418	25.8726	20150222	06:41:36.7470	20150222	06:45:15.8330	20150222	06:43:24.7900	-73.5129	172.403	-73.5045	172.413	-73.5087	172.408	250	8.0.86.31499	3	20170717	12:49:58.0950	E:/2015Tangaroa/WS/WS12.EV	0.03744	-9999	-999	1	-100	0	-50	1	5	1
470	Region470	agg	2950129	-49.3128	2240.47	-31.1673	-99.6412	-980.591	0	4.43738	8.09635	789	22356	22389	22372	183.932	184.169	184.047	26.221	26.4582	26.336	20150222	06:45:48.8460	20150222	06:47:27.8860	20150222	06:46:36.8650	-73.5032	172.414	-73.4995	172.418	-73.5014	172.416	250	8.0.86.31499	3	20170717	12:49:58.0950	E:/2015Tangaroa/WS/WS12.EV	0.03744	-9999	-999	1	-100	0	-50	1	5	1
473	Region473	agg	2950129	-59.1918	241.098	-45.5861	-99.7938	-980.337	0	4.64386	8.37759	170	22443	22449	22446	184.56	184.604	184.582	26.8494	26.8934	26.8716	20150222	06:50:09.9480	20150222	06:50:27.9550	20150222	06:50:18.9510	-73.4933	172.426	-73.4926	172.426	-73.493	172.426	250	8.0.86.31499	3	20170717	12:49:58.0950	E:/2015Tangaroa/WS/WS12.EV	0.03744	-9999	-999	1	-100	0	-50	1	5	1
474	Region474	agg	2950129	-47.9926	3663.65	-33.1243	-99.6039	-980.28	0	5.3541	8.42383	392	22455	22468	22461	184.648	184.74	184.69	26.9368	27.0289	26.9794	20150222	06:50:45.9620	20150222	06:51:24.9770	20150222	06:51:03.9690	-73.492	172.427	-73.4905	172.429	-73.4913	172.428	250	8.0.86.31499	3	20170717	12:49:58.0950	E:/2015Tangaroa/WS/WS12.EV	0.03744	-9999	-999	1	-100	0	-50	1	5	1
477	Region477	agg	2950129	-53.5933	905.957	-39.0673	-99.8509	-980.11	0	4.80776	8.43061	528	22528	22548	22538	185.172	185.315	185.244	27.4608	27.6038	27.5333	20150222	06:54:25.0490	20150222	06:55:25.0720	20150222	06:54:55.0600	-73.4837	172.437	-73.4815	172.44	-73.4826	172.438	250	8.0.86.31499	3	20170717	12:49:58.0950	E:/2015Tangaroa/WS/WS12.EV	0.03744	-9999	-999	1	-100	0	-50	1	5	1
480	Region480	agg	2950129	-48.7149	3684.01	-34.8414	-99.8941	-980.729	0	6.358	8.6465	133	22647	22650	22648	186.03	186.053	186.038	28.3188	28.3413	28.3263	20150222	07:00:22.1880	20150222	07:00:31.1920	20150222	07:00:25.1890	-73.4703	172.453	-73.4699	172.454	-73.4702	172.453	250	8.0.86.31499	3	20170717	12:49:58.0950	E:/2015Tangaroa/WS/WS12.EV	0.03744	-9999	-999	1	-100	0	-50	1	5	1
481	Region481	agg	2950129	-45.183	5409	-26.9069	-99.6802	-980.782	0	4.13931	7.89346	736	22658	22691	22674	186.111	186.353	186.23	28.3998	28.6412	28.518	20150222	07:00:55.2010	20150222	07:02:34.2400	20150222	07:01:43.2200	-73.469	172.455	-73.4652	172.459	-73.4671	172.457	250	8.0.86.31499	3	20170717	12:49:58.0950	E:/2015Tangaroa/WS/WS12.EV	0.03744	-9999	-999	1	-100	0	-50	1	5	1
483	Region483	agg	2950129	-49.2415	3435.06	-37.4583	-99.9861	-979.136	0	6.69263	9.34327	210	22728	22733	22730	186.621	186.658	186.636	28.9097	28.9467	28.9244	20150222	07:04:25.2820	20150222	07:04:40.2890	20150222	07:04:31.2850	-73.461	172.464	-73.4604	172.465	-73.4608	172.464	250	8.0.86.31499	3	20170717	12:49:58.0950	E:/2015Tangaroa/WS/WS12.EV	0.03744	-9999	-999	1	-100	0	-50	1	5	1
484	Region484	agg	2950129	-49.214	2026.58	-30.4934	-99.2117	-980.428	0	3.92351	8.09708	554	22738	22764	22751	186.695	186.887	186.791	28.9839	29.1756	29.0794	20150222	07:04:55.2940	20150222	07:06:13.3250	20150222	07:05:34.3100	-73.4598	172.465	-73.4568	172.469	-73.4583	172.467	250	8.0.86.31499	3	20170717	12:49:58.0950	E:/2015Tangaroa/WS/WS12.EV	0.03744	-9999	-999	1	-100	0	-50	1	5	1
486	Region486	agg	2950129	-44.7766	8085.96	-26.0912	-99.9829	-980.181	0	5.63513	8.48398	1945	22788	22853	22820	187.064	187.541	187.299	29.3529	29.8292	29.5879	20150222	07:07:25.3540	20150222	07:10:40.4300	20150222	07:09:01.3920	-73.454	172.472	-73.4466	172.481	-73.4504	172.477	250	8.0.86.31499	3	20170717	12:49:58.0950	E:/2015Tangaroa/WS/WS12.EV	0.03744	-9999	-999	1	-100	0	-50	1	5	1
488	Region488	agg	2950129	-49.4743	3494.97	-36.0452	-99.8877	-979.332	0	7.18433	9.16465	263	22866	22872	22869	187.635	187.679	187.657	29.9236	29.9675	29.9455	20150222	07:11:19.4440	20150222	07:11:37.4510	20150222	07:11:28.4470	-73.4451	172.483	-73.4444	172.484	-73.4448	172.484	250	8.0.86.31499	3	20170717	12:49:58.0950	E:/2015Tangaroa/WS/WS12.EV	0.03744	-9999	-999	1	-100	0	-50	1	5	1
489	Region489	agg	2950129	-46.2832	6255.03	-28.9001	-99.7332	-979.891	0	6.16678	8.91639	645	22877	22896	22886	187.716	187.857	187.783	30.0042	30.1452	30.0709	20150222	07:11:52.4570	20150222	07:12:49.4800	20150222	07:12:19.4680	-73.4438	172.485	-73.4416	172.488	-73.4428	172.486	250	8.0.86.31499	3	20170717	12:49:58.0950	E:/2015Tangaroa/WS/WS12.EV	0.03744	-9999	-999	1	-100	0	-50	1	5	1
491	Region491	agg	2950129	-44.1133	11391.6	-30.0524	-99.9216	-979.714	0	6.81431	9.00919	392	22902	22912	22907	187.901	187.976	187.938	30.1895	30.2644	30.2267	20150222	07:13:07.4870	20150222	07:13:37.4980	20150222	07:13:22.4930	-73.441	172.488	-73.4398	172.49	-73.4404	172.489	250	8.0.86.31499	3	20170717	12:49:58.0950	E:/2015Tangaroa/WS/WS12.EV	0.03744	-9999	-999	1	-100	0	-50	1	5	1
497	Region497	agg	2950129	-50.2139	2000.63	-35.2711	-99.988	-979.937	0	4.87606	8.76014	357	23081	23094	23087	189.236	189.329	189.279	31.5237	31.6176	31.5669	20150222	07:22:04.6970	20150222	07:22:43.7130	20150222	07:22:22.7050	-73.4201	172.514	-73.4186	172.516	-73.4194	172.515	250	8.0.86.31499	3	20170717	12:49:58.0950	E:/2015Tangaroa/WS/WS12.EV	0.03744	-9999	-999	1	-100	0	-50	1	5	1
499	Region499	agg	2950129	-44.2834	10297.4	-28.2437	-99.7917	-979.377	0	6.4058	9.11022	737	23146	23167	23156	189.712	189.862	189.784	31.9996	32.1495	32.0715	20150222	07:25:19.7720	20150222	07:26:22.7980	20150222	07:25:49.7850	-73.4127	172.524	-73.4104	172.527	-73.4116	172.525	250	8.0.86.31499	3	20170717	12:49:58.0950	E:/2015Tangaroa/WS/WS12.EV	0.03744	-9999	-999	1	-100	0	-50	1	5	1
500	Region500	agg	2950129	-54.5394	1356.22	-41.9324	-99.9099	-978.639	0	8.949	10.0079	234	23172	23176	23174	189.898	189.926	189.912	32.1855	32.2139	32.1995	20150222	07:26:37.8030	20150222	07:26:49.8080	20150222	07:26:43.8060	-73.4098	172.528	-73.4094	172.528	-73.4096	172.528	250	8.0.86.31499	3	20170717	12:49:58.0950	E:/2015Tangaroa/WS/WS12.EV	0.03744	-9999	-999	1	-100	0	-50	1	5	1
502	Region502	agg	2950129	-46.001	7063.07	-30.0246	-99.9957	-979.68	0	6.52531	9.14379	546	23200	23215	23207	190.101	190.211	190.152	32.3882	32.498	32.4399	20150222	07:28:01.8370	20150222	07:28:46.8540	20150222	07:28:22.8450	-73.4066	172.531	-73.4049	172.534	-73.4058	172.532	250	8.0.86.31499	3	20170717	12:49:58.0950	E:/2015Tangaroa/WS/WS12.EV	0.03744	-9999	-999	1	-100	0	-50	1	5	1
503	Region503	agg	2950129	-63.4623	229.312	-49.8703	-75.6215	-936.354	0	11.8077	242.543	247	23207	23210	23208	190.152	190.174	190.16	32.4399	32.4617	32.4472	20150222	07:28:22.8450	20150222	07:28:31.8490	20150222	07:28:25.8460	-73.4058	172.532	-73.4055	172.533	-73.4057	172.533	250	8.0.86.31499	3	20170717	12:49:58.0950	E:/2015Tangaroa/WS/WS12.EV	0.03744	-9999	-999	1	-100	0	-50	1	5	1
504	Region504	agg	2950129	-47.8335	4151.07	-33.5063	-99.9356	-980.791	0	5.84808	8.20257	367	23219	23230	23224	190.24	190.321	190.276	32.5273	32.6082	32.5639	20150222	07:28:58.8590	20150222	07:29:31.8720	20150222	07:29:13.8650	-73.4045	172.534	-73.4032	172.536	-73.4039	172.535	250	8.0.86.31499	3	20170717	12:49:58.0950	E:/2015Tangaroa/WS/WS12.EV	0.03744	-9999	-999	1	-100	0	-50	1	5	1
506	Region506	agg	2950129	-44.7189	6732.87	-22.5502	-99.9886	-980.368	0	4.63021	8.28573	1017	23259	23300	23279	190.535	190.836	190.682	32.8224	33.1234	32.9698	20150222	07:30:58.9060	20150222	07:33:01.9550	20150222	07:31:58.9290	-73.3999	172.541	-73.3953	172.547	-73.3977	172.544	250	8.0.86.31499	3	20170717	12:49:58.0950	E:/2015Tangaroa/WS/WS12.EV	0.03744	-9999	-999	1	-100	0	-50	1	5	1
509	Region509	agg	2950129	-45.3325	6397.58	-32.5924	-99.5448	-982.635	0	5.06728	7.61625	106	23304	23307	23305	190.865	190.887	190.872	33.1527	33.1745	33.16	20150222	07:33:13.9600	20150222	07:33:22.9630	20150222	07:33:16.9600	-73.3948	172.547	-73.3945	172.548	-73.3947	172.548	250	8.0.86.31499	3	20170717	12:49:58.0950	E:/2015Tangaroa/WS/WS12.EV	0.03744	-9999	-999	1	-100	0	-50	1	5	1
511	Region511	agg	2950129	-46.6333	7837.31	-30.4993	-99.6526	-979.2	0	8.37534	9.60783	876	23340	23359	23349	191.123	191.256	191.186	33.4114	33.544	33.4738	20150222	07:35:02.0010	20150222	07:35:59.0230	20150222	07:35:29.0110	-73.3908	172.553	-73.3888	172.555	-73.3898	172.554	250	8.0.86.31499	3	20170717	12:49:58.0950	E:/2015Tangaroa/WS/WS12.EV	0.03744	-9999	-999	1	-100	0	-50	1	5	1
516	Region516	agg	2950129	-46.3543	5754.47	-27.3653	-99.9519	-979.625	0	5.76696	8.89271	1327	23535	23578	23556	192.511	192.816	192.66	34.7983	35.1024	34.9471	20150222	07:44:47.2300	20150222	07:46:56.2810	20150222	07:45:50.2550	-73.3693	172.581	-73.3646	172.587	-73.367	172.584	250	8.0.86.31499	3	20170717	12:49:58.0950	E:/2015Tangaroa/WS/WS12.EV	0.03744	-9999	-999	1	-100	0	-50	1	5	1
520	Region520	agg	2950129	-46.0151	5982.83	-25.5936	-99.9743	-979.949	0	5.54532	8.97465	638	23646	23667	23656	193.297	193.447	193.368	35.5838	35.7343	35.655	20150222	07:50:20.3600	20150222	07:51:23.3850	20150222	07:50:50.3730	-73.3571	172.597	-73.3548	172.6	-73.356	172.599	250	8.0.86.31499	3	20170717	12:49:58.0950	E:/2015Tangaroa/WS/WS12.EV	0.03744	-9999	-999	1	-100	0	-50	1	5	1
522	Region522	agg	2950129	-49.6317	2384.86	-31.5833	-99.7096	-978.309	0	5.08321	9.75211	319	23744	23755	23749	193.989	194.068	194.025	36.276	36.3544	36.3119	20150222	07:55:14.4750	20150222	07:55:47.4880	20150222	07:55:29.4800	-73.3464	172.611	-73.3452	172.613	-73.3458	172.612	250	8.0.86.31499	3	20170717	12:49:58.0950	E:/2015Tangaroa/WS/WS12.EV	0.03744	-9999	-999	1	-100	0	-50	1	5	1
525	Region525	agg	2950129	-48.6003	3233.44	-32.2161	-99.8547	-979.822	0	5.435	8.78231	739	23890	23915	23902	195.04	195.22	195.127	37.3262	37.5058	37.413	20150222	08:02:32.6470	20150222	08:03:47.6750	20150222	08:03:08.6600	-73.3301	172.633	-73.3273	172.637	-73.3288	172.635	250	8.0.86.31499	3	20170717	12:49:58.0950	E:/2015Tangaroa/WS/WS12.EV	0.03744	-9999	-999	1	-100	0	-50	1	5	1
526	Region526	agg	2950129	-51.4161	2224.74	-37.9662	-99.7583	-980.127	0	7.15155	8.7633	187	23925	23929	23927	195.291	195.32	195.306	37.5772	37.6058	37.5916	20150222	08:04:17.6880	20150222	08:04:29.6920	20150222	08:04:23.6910	-73.3262	172.638	-73.3258	172.639	-73.326	172.638	250	8.0.86.31499	3	20170717	12:49:58.0950	E:/2015Tangaroa/WS/WS12.EV	0.03744	-9999	-999	1	-100	0	-50	1	5	1
533	Region533	agg	2950129	-48.7318	2452.6	-33.1466	-99.8932	-981.775	0	4.24929	7.55167	400	24081	24098	24089	196.39	196.512	196.447	38.6752	38.7965	38.7321	20150222	08:12:05.8700	20150222	08:12:56.8910	20150222	08:12:29.8800	-73.3093	172.661	-73.3074	172.664	-73.3084	172.662	250	8.0.86.31499	3	20170717	12:49:58.0950	E:/2015Tangaroa/WS/WS12.EV	0.03744	-9999	-999	1	-100	0	-50	1	5	1
534	Region534	agg	2950129	-50.4705	1818.08	-36.7305	-99.9251	-981.157	0	4.70077	7.80655	590	24107	24130	24118	196.576	196.738	196.653	38.8608	39.0228	38.938	20150222	08:13:23.9020	20150222	08:14:32.9290	20150222	08:13:56.9140	-73.3064	172.665	-73.304	172.669	-73.3052	172.667	250	8.0.86.31499	3	20170717	12:49:58.0950	E:/2015Tangaroa/WS/WS12.EV	0.03744	-9999	-999	1	-100	0	-50	1	5	1
535	Region535	agg	2950129	-56.6161	621.564	-44.8833	-99.4105	-981.226	0	6.61614	8.77392	173	24165	24169	24167	196.982	197.011	196.997	39.2672	39.2957	39.2815	20150222	08:16:17.9700	20150222	08:16:29.9740	20150222	08:16:23.9720	-73.3002	172.674	-73.2997	172.674	-73.3	172.674	250	8.0.86.31499	3	20170717	12:49:58.0950	E:/2015Tangaroa/WS/WS12.EV	0.03744	-9999	-999	1	-100	0	-50	1	5	1
536	Region536	agg	2950129	-42.6462	17028.8	-28.981	-99.8628	-979.563	0	7.26628	9.18601	456	24191	24202	24196	197.166	197.244	197.202	39.451	39.5283	39.4862	20150222	08:17:36.0010	20150222	08:18:09.0130	20150222	08:17:51.0070	-73.2973	172.677	-73.2961	172.679	-73.2968	172.678	250	8.0.86.31499	3	20170717	12:49:58.0950	E:/2015Tangaroa/WS/WS12.EV	0.03744	-9999	-999	1	-100	0	-50	1	5	1
540	Region540	agg	2950129	-50.1656	2032.92	-33.4038	-99.9862	-980.122	0	4.89996	8.85386	410	24326	24341	24333	198.1	198.206	198.15	40.3842	40.4896	40.4335	20150222	08:24:21.1600	20150222	08:25:06.1770	20150222	08:24:42.1680	-73.283	172.698	-73.2814	172.7	-73.2822	172.699	250	8.0.86.31499	3	20170717	12:49:58.0950	E:/2015Tangaroa/WS/WS12.EV	0.03744	-9999	-999	1	-100	0	-50	1	5	1
541	Region541	agg	2950129	-44.3048	9665.61	-27.7981	-99.8079	-980.472	0	6.04249	8.50708	632	24345	24364	24354	198.233	198.363	198.295	40.5174	40.647	40.5788	20150222	08:25:18.1810	20150222	08:26:15.2040	20150222	08:25:45.1920	-73.281	172.701	-73.279	172.704	-73.28	172.702	250	8.0.86.31499	3	20170717	12:49:58.0950	E:/2015Tangaroa/WS/WS12.EV	0.03744	-9999	-999	1	-100	0	-50	1	5	1
543	Region543	agg	2950129	-51.5224	1199.63	-37.7171	-99.9294	-981.794	0	3.95184	7.75512	124	24386	24391	24388	198.516	198.55	198.53	40.8002	40.8341	40.8135	20150222	08:27:21.2290	20150222	08:27:36.2350	20150222	08:27:27.2310	-73.2766	172.707	-73.2761	172.708	-73.2764	172.707	250	8.0.86.31499	3	20170717	12:49:58.0950	E:/2015Tangaroa/WS/WS12.EV	0.03744	-9999	-999	1	-100	0	-50	1	5	1
546	Region546	agg	2950129	-45.3621	5215.14	-32.308	-99.8411	-981.796	0	4.15899	7.7718	174	24454	24461	24457	198.984	199.032	199.005	41.2682	41.3163	41.2888	20150222	08:30:45.3090	20150222	08:31:06.3180	20150222	08:30:54.3130	-73.2695	172.718	-73.2688	172.719	-73.2692	172.718	250	8.0.86.31499	3	20170717	12:49:58.0950	E:/2015Tangaroa/WS/WS12.EV	0.03744	-9999	-999	1	-100	0	-50	1	5	1
552	Region552	agg	2950129	-49.4694	2328.17	-31.5929	-99.967	-980.829	0	4.78045	8.02884	825	24597	24629	24613	199.984	200.213	200.098	42.2688	42.4979	42.3822	20150222	08:37:54.4780	20150222	08:39:30.5140	20150222	08:38:42.4960	-73.2543	172.741	-73.2508	172.746	-73.2526	172.743	250	8.0.86.31499	3	20170717	12:49:58.0950	E:/2015Tangaroa/WS/WS12.EV	0.03744	-9999	-999	1	-100	0	-50	1	5	1
557	Region557	agg	2950129	-46.4534	5142.92	-31.0049	-99.9702	-980.555	0	5.27298	8.11731	910	24728	24760	24744	200.917	201.146	201.031	43.2019	43.4297	43.3155	20150222	08:44:27.6310	20150222	08:46:03.6690	20150222	08:45:15.6490	-73.2401	172.762	-73.2367	172.767	-73.2384	172.765	250	8.0.86.31499	3	20170717	12:49:58.0950	E:/2015Tangaroa/WS/WS12.EV	0.03744	-9999	-999	1	-100	0	-50	1	5	1
560	Region560	agg	2950129	-47.6006	3615.94	-33.3299	-93.6522	-981.186	0	4.82825	7.64493	101	24797	24800	24798	201.409	201.43	201.416	43.6927	43.714	43.6997	20150222	08:47:54.7110	20150222	08:48:03.7150	20150222	08:47:57.7120	-73.2327	172.774	-73.2324	172.774	-73.2326	172.774	250	8.0.86.31499	3	20170717	12:49:58.0950	E:/2015Tangaroa/WS/WS12.EV	0.03744	-9999	-999	1	-100	0	-50	1	5	1
564	Region564	agg	2950129	-51.1607	1563.19	-35.6944	-99.8328	-979.15	0	4.73796	9.03983	669	24958	24984	24971	202.552	202.742	202.647	44.8364	45.0268	44.9314	20150222	08:55:57.9000	20150222	08:57:15.9300	20150222	08:56:36.9150	-73.2154	172.801	-73.2126	172.805	-73.214	172.803	250	8.0.86.31499	3	20170717	12:49:58.0950	E:/2015Tangaroa/WS/WS12.EV	0.03744	-9999	-999	1	-100	0	-50	1	5	1
565	Region565	agg	2950129	-57.0147	442.502	-45.1829	-99.7384	-980.008	0	5.16288	8.77073	189	25001	25007	25004	202.865	202.908	202.887	45.1499	45.193	45.1714	20150222	08:58:06.9510	20150222	08:58:24.9580	20150222	08:58:15.9550	-73.2107	172.808	-73.2101	172.809	-73.2104	172.809	250	8.0.86.31499	3	20170717	12:49:58.0950	E:/2015Tangaroa/WS/WS12.EV	0.03744	-9999	-999	1	-100	0	-50	1	5	1
570	Region570	agg	2950129	-52.1805	1284.54	-37.7088	-99.7806	-980.149	0	4.92386	8.25261	721	25134	25161	25147	203.826	204.018	203.918	46.1102	46.3021	46.2025	20150222	09:04:46.1060	20150222	09:06:07.1300	20150222	09:05:25.1170	-73.1962	172.831	-73.1933	172.835	-73.1948	172.833	250	8.0.86.31499	3	20170717	12:49:58.0950	E:/2015Tangaroa/WS/WS12.EV	0.03744	-9999	-999	1	-100	0	-50	1	5	1
571	Region571	agg	2950129	-45.2183	5712.35	-29.3661	-99.9603	-980.077	0	4.40712	8.3164	484	25175	25195	25185	204.117	204.261	204.189	46.4017	46.5449	46.4734	20150222	09:06:49.1410	20150222	09:07:49.1600	20150222	09:07:19.1500	-73.1918	172.837	-73.1896	172.841	-73.1907	172.839	250	8.0.86.31499	3	20170717	12:49:58.0950	E:/2015Tangaroa/WS/WS12.EV	0.03744	-9999	-999	1	-100	0	-50	1	5	1
572	Region572	agg	2950129	-49.4896	1939.49	-31.8611	-99.9743	-980.963	0	4.00087	7.81041	272	25233	25245	25239	204.533	204.618	204.575	46.8168	46.9022	46.8594	20150222	09:09:43.1930	20150222	09:10:19.2030	20150222	09:10:01.1980	-73.1855	172.847	-73.1842	172.849	-73.1848	172.848	250	8.0.86.31499	3	20170717	12:49:58.0950	E:/2015Tangaroa/WS/WS12.EV	0.03744	-9999	-999	1	-100	0	-50	1	5	1
573	Region573	agg	2950129	-51.7683	1386.95	-36.645	-99.1763	-980.278	0	4.83508	8.28179	177	25260	25266	25263	204.725	204.768	204.746	47.0093	47.0521	47.0305	20150222	09:11:04.2170	20150222	09:11:22.2220	20150222	09:11:13.2190	-73.1825	172.852	-73.1819	172.853	-73.1822	172.852	250	8.0.86.31499	3	20170717	12:49:58.0950	E:/2015Tangaroa/WS/WS12.EV	0.03744	-9999	-999	1	-100	0	-50	1	5	1
576	Region576	agg	2950129	-46.2032	7770.78	-29.2977	-99.9827	-979.486	0	7.52124	9.18089	236	25315	25320	25317	205.122	205.158	205.136	47.4062	47.442	47.4202	20150222	09:13:49.2630	20150222	09:14:04.2680	20150222	09:13:55.2650	-73.1765	172.861	-73.176	172.861	-73.1763	172.861	250	8.0.86.31499	3	20170717	12:49:58.0950	E:/2015Tangaroa/WS/WS12.EV	0.03744	-9999	-999	1	-100	0	-50	1	5	1
579	Region579	agg	2950129	-49.0543	3458.29	-37.9307	-99.9766	-964.231	0	6.4536	40.2662	135	25379	25382	25380	205.572	205.593	205.579	47.8553	47.8763	47.8624	20150222	09:17:01.3200	20150222	09:17:10.3230	20150222	09:17:04.3210	-73.1696	172.871	-73.1693	172.871	-73.1695	172.871	250	8.0.86.31499	3	20170717	12:49:58.0950	E:/2015Tangaroa/WS/WS12.EV	0.03744	-9999	-999	1	-100	0	-50	1	5	1
582	Region582	agg	2950129	-56.5722	510.384	-40.397	-99.5366	-979.81	0	5.378	8.69744	225	25447	25454	25450	206.06	206.111	206.082	48.3427	48.3933	48.3645	20150222	09:20:25.3780	20150222	09:20:46.3840	20150222	09:20:34.3800	-73.1621	172.881	-73.1614	172.882	-73.1618	172.882	250	8.0.86.31499	3	20170717	12:49:58.0950	E:/2015Tangaroa/WS/WS12.EV	0.03744	-9999	-999	1	-100	0	-50	1	5	1
588	Region588	agg	2950129	-46.5891	4477.34	-32.3958	-99.6639	-980.65	0	4.73632	7.98721	322	25561	25573	25567	206.884	206.97	206.927	49.1668	49.2526	49.2101	20150222	09:26:07.4780	20150222	09:26:43.4880	20150222	09:26:25.4830	-73.1494	172.898	-73.1481	172.9	-73.1487	172.899	250	8.0.86.31499	3	20170717	12:49:58.0950	E:/2015Tangaroa/WS/WS12.EV	0.03744	-9999	-999	1	-100	0	-50	1	5	1
592	Region592	agg	2950129	-56.9854	907.49	-39.3152	-99.6887	-976.742	0	10.517	11.6066	275	25669	25673	25671	207.652	207.679	207.666	49.934	49.9618	49.9483	20150222	09:31:31.5730	20150222	09:31:43.5760	20150222	09:31:37.5740	-73.1376	172.914	-73.1371	172.915	-73.1374	172.915	250	8.0.86.31499	3	20170717	12:49:58.0950	E:/2015Tangaroa/WS/WS12.EV	0.03744	-9999	-999	1	-100	0	-50	1	5	1
595	Region595	agg	2950129	-50.4582	1802.2	-34.1541	-99.3509	-981.715	0	4.64659	7.47874	243	25796	25805	25800	208.555	208.621	208.585	50.8374	50.9026	50.8664	20150222	09:37:52.6840	20150222	09:38:19.6910	20150222	09:38:04.6870	-73.1235	172.932	-73.1225	172.933	-73.123	172.933	250	8.0.86.31499	3	20170717	12:49:58.0950	E:/2015Tangaroa/WS/WS12.EV	0.03744	-9999	-999	1	-100	0	-50	1	5	1
596	Region596	agg	2950129	-66.0876	62.4908	-53.6995	-74.2819	-939.213	0	5.88951	231.999	154	25799	25803	25801	208.577	208.607	208.592	50.8593	50.8882	50.8736	20150222	09:38:01.6860	20150222	09:38:13.6900	20150222	09:38:07.6880	-73.1232	172.932	-73.1227	172.933	-73.1229	172.933	250	8.0.86.31499	3	20170717	12:49:58.0950	E:/2015Tangaroa/WS/WS12.EV	0.03744	-9999	-999	1	-100	0	-50	1	5	1
599	Region599	agg	2950129	-55.113	389.361	-38.6247	-99.9547	-982.457	0	2.93201	7.00544	184	25896	25907	25901	209.284	209.363	209.32	51.5651	51.6441	51.6012	20150222	09:42:52.7710	20150222	09:43:25.7810	20150222	09:43:07.7760	-73.1121	172.946	-73.1109	172.948	-73.1116	172.947	250	8.0.86.31499	3	20170717	12:49:58.0950	E:/2015Tangaroa/WS/WS12.EV	0.03744	-9999	-999	1	-100	0	-50	1	5	1
601	Region601	agg	2950129	-59.4392	334.478	-46.2149	-99.9196	-979.664	0	6.82011	9.07034	428	25932	25943	25937	209.545	209.626	209.581	51.826	51.9069	51.8628	20150222	09:44:40.8020	20150222	09:45:13.8120	20150222	09:44:55.8070	-73.108	172.951	-73.1068	172.952	-73.1075	172.952	250	8.0.86.31499	3	20170717	12:49:58.0950	E:/2015Tangaroa/WS/WS12.EV	0.03744	-9999	-999	1	-100	0	-50	1	5	1
603	Region603	agg	2950129	-46.2042	6179.35	-30.7966	-99.9413	-980.49	0	5.98239	8.36644	219	25966	25972	25969	209.794	209.838	209.816	52.0755	52.119	52.0973	20150222	09:46:22.8330	20150222	09:46:40.8380	20150222	09:46:31.8350	-73.1042	172.956	-73.1035	172.957	-73.1038	172.956	250	8.0.86.31499	3	20170717	12:49:58.0950	E:/2015Tangaroa/WS/WS12.EV	0.03744	-9999	-999	1	-100	0	-50	1	5	1
605	Region605	agg	2950129	-61.6314	168.409	-49.4195	-98.4854	-980.271	0	5.68873	8.41841	119	26020	26023	26021	210.193	210.215	210.2	52.4732	52.4959	52.4809	20150222	09:49:04.8790	20150222	09:49:13.8820	20150222	09:49:07.8800	-73.0979	172.963	-73.0975	172.963	-73.0978	172.963	250	8.0.86.31499	3	20170717	12:49:58.0950	E:/2015Tangaroa/WS/WS12.EV	0.03744	-9999	-999	1	-100	0	-50	1	5	1
606	Region606	agg	2950129	-49.5922	2006.77	-28.2276	-99.9949	-980.538	0	4.23866	8.08187	1463	26030	26095	26062	210.267	210.742	210.503	52.5475	53.0228	52.7837	20150222	09:49:34.8890	20150222	09:52:49.9450	20150222	09:51:10.9160	-73.0967	172.964	-73.0892	172.973	-73.093	172.969	250	8.0.86.31499	3	20170717	12:49:58.0950	E:/2015Tangaroa/WS/WS12.EV	0.03744	-9999	-999	1	-100	0	-50	1	5	1
609	Region609	agg	2950129	-49.619	1873.93	-32.4571	-99.3529	-981.073	0	3.98261	7.68734	604	26150	26178	26164	211.135	211.335	211.235	53.4152	53.6156	53.5152	20150222	09:55:34.9930	20150222	09:56:59.0170	20150222	09:56:17.0060	-73.0831	172.98	-73.0799	172.984	-73.0815	172.982	250	8.0.86.31499	3	20170717	12:49:58.0950	E:/2015Tangaroa/WS/WS12.EV	0.03744	-9999	-999	1	-100	0	-50	1	5	1
611	Region611	agg	2950129	-48.711	4058.18	-31.4025	-99.9535	-978.393	0	6.99738	9.57804	1171	26224	26255	26239	211.655	211.872	211.759	53.9353	54.151	54.0384	20150222	09:59:17.0570	20150222	10:00:50.0840	20150222	10:00:02.0710	-73.0749	172.99	-73.0715	172.993	-73.0733	172.992	250	8.0.86.31499	3	20170717	12:49:58.0950	E:/2015Tangaroa/WS/WS12.EV	0.03744	-9999	-999	1	-100	0	-50	1	5	1
613	Region613	agg	2950129	-58.9627	207.343	-45.3722	-99.8961	-980.25	0	3.7885	8.13913	317	26263	26278	26270	211.929	212.036	211.979	54.2082	54.3158	54.2585	20150222	10:01:14.0920	20150222	10:01:59.1050	20150222	10:01:35.0980	-73.0706	172.995	-73.0689	172.997	-73.0698	172.996	250	8.0.86.31499	3	20170717	12:49:58.0950	E:/2015Tangaroa/WS/WS12.EV	0.03744	-9999	-999	1	-100	0	-50	1	5	1
616	Region616	agg	2950129	-52.9877	1162.73	-34.4235	-99.5816	-979.505	0	5.36729	8.96516	814	26315	26343	26329	212.3	212.497	212.397	54.579	54.7761	54.6761	20150222	10:03:50.1370	20150222	10:05:14.1650	20150222	10:04:32.1490	-73.0648	173.001	-73.0617	173.005	-73.0633	173.003	250	8.0.86.31499	3	20170717	12:49:58.0950	E:/2015Tangaroa/WS/WS12.EV	0.03744	-9999	-999	1	-100	0	-50	1	5	1
617	Region617	agg	2950129	-49.6871	2422.55	-29.4998	-99.6952	-980.577	0	5.22981	8.08673	547	26399	26418	26408	212.901	213.033	212.963	55.1794	55.3118	55.2418	20150222	10:08:02.2320	20150222	10:08:59.2530	20150222	10:08:29.2420	-73.0554	173.012	-73.0533	173.015	-73.0544	173.013	250	8.0.86.31499	3	20170717	12:49:58.0950	E:/2015Tangaroa/WS/WS12.EV	0.03744	-9999	-999	1	-100	0	-50	1	5	1
618	Region618	agg	2950129	-52.645	776.961	-37.8345	-99.4852	-982.506	0	3.31444	7.19641	260	26428	26442	26435	213.104	213.204	213.154	55.3822	55.4821	55.4322	20150222	10:09:29.2650	20150222	10:10:11.2820	20150222	10:09:50.2730	-73.0522	173.016	-73.0506	173.018	-73.0514	173.017	250	8.0.86.31499	3	20170717	12:49:58.0950	E:/2015Tangaroa/WS/WS12.EV	0.03744	-9999	-999	1	-100	0	-50	1	5	1
620	Region620	agg	2950129	-46.9725	4472.82	-26.0971	-99.9007	-979.911	0	5.16819	8.51578	973	26504	26539	26521	213.649	213.901	213.771	55.9268	56.1785	56.0487	20150222	10:13:17.3540	20150222	10:15:02.3960	20150222	10:14:08.3730	-73.0436	173.026	-73.0396	173.031	-73.0417	173.028	250	8.0.86.31499	3	20170717	12:49:58.0950	E:/2015Tangaroa/WS/WS12.EV	0.03744	-9999	-999	1	-100	0	-50	1	5	1
621	Region621	agg	2950129	-41.843	19517.9	-23.5027	-99.4704	-979.407	0	6.92209	8.94076	181	26558	26562	26560	214.037	214.065	214.051	56.3138	56.3418	56.328	20150222	10:15:59.4170	20150222	10:16:11.4230	20150222	10:16:05.4200	-73.0375	173.033	-73.0371	173.034	-73.0373	173.033	250	8.0.86.31499	3	20170717	12:49:58.0950	E:/2015Tangaroa/WS/WS12.EV	0.03744	-9999	-999	1	-100	0	-50	1	5	1
623	Region623	agg	2950129	-46.2538	3747.72	-30.1759	-99.943	-981.408	0	3.66991	7.70122	499	26666	26691	26678	214.81	214.986	214.894	57.0862	57.2623	57.1705	20150222	10:21:23.5450	20150222	10:22:38.5730	20150222	10:21:59.5580	-73.0254	173.048	-73.0227	173.051	-73.0241	173.049	250	8.0.86.31499	3	20170717	12:49:58.0950	E:/2015Tangaroa/WS/WS12.EV	0.03744	-9999	-999	1	-100	0	-50	1	5	1
630	Region630	agg	2950129	-51.2546	1733.09	-33.5712	-99.8675	-980.237	0	5.36776	8.32795	393	26981	26994	26987	217.041	217.131	217.083	59.315	59.4055	59.3569	20150222	10:37:08.9130	20150222	10:37:47.9290	20150222	10:37:26.9200	-72.9904	173.089	-72.989	173.09	-72.9898	173.089	250	8.0.86.31499	3	20170717	12:49:58.0950	E:/2015Tangaroa/WS/WS12.EV	0.03744	-9999	-999	1	-100	0	-50	1	5	1
631	Region631	agg	2950129	-51.8768	1061.04	-38.6851	-98.8587	-981.434	0	3.79249	7.55391	119	27034	27039	27036	217.405	217.44	217.419	59.68	59.7145	59.6936	20150222	10:39:47.9770	20150222	10:40:02.9830	20150222	10:39:53.9800	-72.9847	173.095	-72.9841	173.096	-72.9845	173.095	250	8.0.86.31499	3	20170717	12:49:58.0950	E:/2015Tangaroa/WS/WS12.EV	0.03744	-9999	-999	1	-100	0	-50	1	5	1
632	Region632	agg	2950129	-49.4183	1735.39	-32.9291	-99.3156	-981.334	0	3.5216	7.58123	442	27061	27084	27072	217.593	217.756	217.672	59.868	60.0311	59.9461	20150222	10:41:09.0080	20150222	10:42:18.0350	20150222	10:41:42.0220	-72.9817	173.098	-72.9792	173.101	-72.9805	173.1	250	8.0.86.31499	3	20170717	12:49:58.0950	E:/2015Tangaroa/WS/WS12.EV	0.03744	-9999	-999	1	-100	0	-50	1	5	1
645	Region645	agg	2950129	-52.9048	700.886	-37.9159	-99.7355	-982.007	0	3.17422	7.3592	249	27464	27478	27471	220.407	220.502	220.455	62.6804	62.7747	62.7276	20150222	11:01:18.4810	20150222	11:02:00.4970	20150222	11:01:39.4890	-72.9375	173.149	-72.936	173.151	-72.9368	173.15	250	8.0.86.31499	3	20170717	12:49:58.0950	E:/2015Tangaroa/WS/WS12.EV	0.03744	-9999	-999	1	-100	0	-50	1	5	1
646	Region646	agg	2950129	-48.5768	2128.87	-31.7885	-99.9642	-982.042	0	3.55912	7.19669	577	27494	27524	27509	220.61	220.818	220.713	62.883	63.0903	62.986	20150222	11:02:48.5150	20150222	11:04:18.5500	20150222	11:03:33.5340	-72.9343	173.153	-72.9311	173.156	-72.9327	173.154	250	8.0.86.31499	3	20170717	12:49:58.0950	E:/2015Tangaroa/WS/WS12.EV	0.03744	-9999	-999	1	-100	0	-50	1	5	1
647	Region647	agg	2950129	-60.0417	131.833	-42.6228	-99.9694	-981.083	0	3.08817	7.76001	323	27532	27551	27541	220.873	221.004	220.935	63.146	63.2769	63.2082	20150222	11:04:42.5610	20150222	11:05:39.5830	20150222	11:05:09.5710	-72.9302	173.157	-72.9282	173.16	-72.9292	173.159	250	8.0.86.31499	3	20170717	12:49:58.0950	E:/2015Tangaroa/WS/WS12.EV	0.03744	-9999	-999	1	-100	0	-50	1	5	1
650	Region650	agg	2950129	-60.789	136.471	-47.8673	-99.3947	-980.581	0	3.79704	7.94861	139	27669	27675	27672	221.806	221.847	221.826	64.0781	64.1192	64.0985	20150222	11:11:33.7220	20150222	11:11:51.7290	20150222	11:11:42.7260	-72.9157	173.176	-72.9151	173.177	-72.9154	173.176	250	8.0.86.31499	3	20170717	12:49:58.0950	E:/2015Tangaroa/WS/WS12.EV	0.03744	-9999	-999	1	-100	0	-50	1	5	1
652	Region652	agg	2950129	-55.2444	531.633	-39.8712	-99.7999	-979.886	0	4.12628	8.42618	410	27866	27884	27875	223.135	223.253	223.194	65.4065	65.5249	65.4656	20150222	11:21:24.9530	20150222	11:22:18.9730	20150222	11:21:51.9640	-72.8951	173.202	-72.8932	173.204	-72.8942	173.203	250	8.0.86.31499	3	20170717	12:49:58.0950	E:/2015Tangaroa/WS/WS12.EV	0.03744	-9999	-999	1	-100	0	-50	1	5	1
654	Region654	agg	2950129	-51.7211	1543.39	-38.8107	-99.7777	-981.038	0	5.32223	7.77009	167	27945	27950	27947	223.662	223.695	223.675	65.9337	65.9672	65.9472	20150222	11:25:22.0470	20150222	11:25:37.0520	20150222	11:25:28.0490	-72.8869	173.213	-72.8864	173.213	-72.8867	173.213	250	8.0.86.31499	3	20170717	12:49:58.0950	E:/2015Tangaroa/WS/WS12.EV	0.03744	-9999	-999	1	-100	0	-50	1	5	1
661	Region661	agg	2950129	-48.0044	2696.81	-28.7429	-99.1693	-981.547	0	3.95184	7.38656	248	28165	28176	28170	225.116	225.188	225.149	67.3866	67.4587	67.4195	20150222	11:36:22.3030	20150222	11:36:55.3160	20150222	11:36:37.3090	-72.8643	173.241	-72.8632	173.242	-72.8638	173.242	250	8.0.86.31499	3	20170717	12:49:58.0950	E:/2015Tangaroa/WS/WS12.EV	0.03744	-9999	-999	1	-100	0	-50	1	5	1
667	Region667	agg	2950129	-67.6037	27.9055	-61.3382	-94.5886	-963.693	0	3.72875	41.5319	117	28293	28298	28295	225.965	225.998	225.978	68.2358	68.2688	68.249	20150222	11:42:46.4520	20150222	11:43:01.4580	20150222	11:42:52.4550	-72.8511	173.257	-72.8506	173.258	-72.8509	173.258	250	8.0.86.31499	3	20170717	12:49:58.0950	E:/2015Tangaroa/WS/WS12.EV	0.03744	-9999	-999	1	-100	0	-50	1	5	1
668	Region668	agg	2950129	-47.8926	2197.08	-33.0712	-99.8153	-982.282	0	3.13771	6.98607	361	28306	28327	28316	226.051	226.192	226.118	68.3224	68.4628	68.3894	20150222	11:43:25.4680	20150222	11:44:28.4910	20150222	11:43:55.4790	-72.8497	173.259	-72.8475	173.262	-72.8487	173.26	250	8.0.86.31499	3	20170717	12:49:58.0950	E:/2015Tangaroa/WS/WS12.EV	0.03744	-9999	-999	1	-100	0	-50	1	5	1
669	Region669	agg	2950129	-59.0525	140.588	-44.9724	-99.3044	-982.199	0	2.62242	6.90078	192	28332	28345	28338	226.225	226.313	226.266	68.4962	68.5837	68.5368	20150222	11:44:43.4980	20150222	11:45:22.5140	20150222	11:45:01.5060	-72.847	173.262	-72.8457	173.264	-72.8464	173.263	250	8.0.86.31499	3	20170717	12:49:58.0950	E:/2015Tangaroa/WS/WS12.EV	0.03744	-9999	-999	1	-100	0	-50	1	5	1
691	Region691	agg	2950129	-50.7401	1419.87	-37.082	-99.2998	-981.186	0	3.90631	7.87604	143	28756	28762	28759	228.865	228.9	228.882	71.1339	71.1699	71.1518	20150222	12:05:55.9960	20150222	12:06:14.0030	20150222	12:06:04.9990	-72.8057	173.311	-72.8052	173.312	-72.8055	173.312	250	8.0.86.31499	3	20170717	12:49:58.0950	E:/2015Tangaroa/WS/WS12.EV	0.03744	-9999	-999	1	-100	0	-50	1	5	1
694	Region694	agg	2950129	-67.6442	54.845	-57.9751	-99.9218	-963.647	0	7.39711	40.514	735	28817	28835	28826	229.225	229.321	229.273	71.4949	71.5911	71.5431	20150222	12:08:59.0670	20150222	12:09:53.0890	20150222	12:09:26.0780	-72.8001	173.317	-72.7985	173.319	-72.7993	173.318	250	8.0.86.31499	3	20170717	12:49:58.0950	E:/2015Tangaroa/WS/WS12.EV	0.03744	-9999	-999	1	-100	0	-50	1	5	1
705	Region705	agg	2950129	-57.1627	341.686	-46.3637	-99.9403	-981.227	0	4.12484	7.52715	151	29100	29106	29103	230.725	230.757	230.741	72.995	73.0278	73.0114	20150222	12:23:08.3990	20150222	12:23:26.4070	20150222	12:23:17.4030	-72.7767	173.346	-72.7762	173.346	-72.7764	173.346	250	8.0.86.31499	3	20170717	12:49:58.0950	E:/2015Tangaroa/WS/WS12.EV	0.03744	-9999	-999	1	-100	0	-50	1	5	1
708	Region708	agg	2950129	-44.2455	5434.52	-25.4457	-99.3338	-981.921	0	3.35135	7.04865	333	29155	29173	29164	231.018	231.115	231.066	73.2891	73.3853	73.3369	20150222	12:25:53.4640	20150222	12:26:47.4850	20150222	12:26:20.4740	-72.7722	173.352	-72.7707	173.354	-72.7714	173.353	250	8.0.86.31499	3	20170717	12:49:58.0950	E:/2015Tangaroa/WS/WS12.EV	0.03744	-9999	-999	1	-100	0	-50	1	5	1
710	Region710	agg	2950129	-52.435	947.629	-36.8566	-99.8395	-981.851	0	3.85168	7.16864	141	29205	29211	29208	231.288	231.321	231.305	73.5591	73.5917	73.5753	20150222	12:28:23.5230	20150222	12:28:41.5310	20150222	12:28:32.5270	-72.7681	173.358	-72.7675	173.359	-72.7678	173.358	250	8.0.86.31499	3	20170717	12:49:58.0950	E:/2015Tangaroa/WS/WS12.EV	0.03744	-9999	-999	1	-100	0	-50	1	5	1
713	Region713	agg	2950129	-58.6836	170.19	-47.1478	-99.7077	-982.287	0	2.91607	7.0923	122	29265	29272	29268	231.616	231.654	231.632	73.8866	73.9242	73.9028	20150222	12:31:23.5930	20150222	12:31:44.6020	20150222	12:31:32.5970	-72.763	173.365	-72.7624	173.366	-72.7628	173.365	250	8.0.86.31499	3	20170717	12:49:58.0950	E:/2015Tangaroa/WS/WS12.EV	0.03744	-9999	-999	1	-100	0	-50	1	5	1
722	Region722	agg	2950129	-54.2087	618.218	-38.1897	-99.9826	-981.4	0	3.78023	7.49768	257	29431	29443	29437	232.512	232.579	232.545	74.7833	74.8495	74.8164	20150222	12:39:41.7880	20150222	12:40:17.8020	20150222	12:39:59.7940	-72.7493	173.384	-72.7483	173.385	-72.7488	173.385	250	8.0.86.31499	3	20170717	12:49:58.0950	E:/2015Tangaroa/WS/WS12.EV	0.03744	-9999	-999	1	-100	0	-50	1	5	1
728	Region728	agg	2950129	-56.4609	481.401	-40.937	-99.8153	-980.718	0	4.94435	7.99101	362	29706	29719	29712	234.048	234.121	234.081	76.3191	76.3916	76.3524	20150222	12:53:27.1110	20150222	12:54:06.1260	20150222	12:53:45.1190	-72.726	173.418	-72.7248	173.42	-72.7254	173.419	250	8.0.86.31499	3	20170717	12:49:58.0950	E:/2015Tangaroa/WS/WS12.EV	0.03744	-9999	-999	1	-100	0	-50	1	5	1
729	Region729	agg	2950129	-66.7276	30.9325	-58.3715	-98.5019	-965.955	0	3.37818	33.8571	265	29715	29729	29722	234.098	234.176	234.137	76.3691	76.447	76.4083	20150222	12:53:54.1220	20150222	12:54:36.1380	20150222	12:54:15.1300	-72.7252	173.419	-72.724	173.421	-72.7246	173.42	250	8.0.86.31499	3	20170717	12:49:58.0950	E:/2015Tangaroa/WS/WS12.EV	0.03744	-9999	-999	1	-100	0	-50	1	5	1
730	Region730	agg	2950129	-55.5142	476.284	-41.7043	-99.9947	-981.835	0	3.93363	7.24503	288	29726	29739	29732	234.159	234.231	234.193	76.4304	76.5017	76.4636	20150222	12:54:27.1340	20150222	12:55:06.1500	20150222	12:54:45.1410	-72.7242	173.421	-72.7232	173.422	-72.7237	173.421	250	8.0.86.31499	3	20170717	12:49:58.0950	E:/2015Tangaroa/WS/WS12.EV	0.03744	-9999	-999	1	-100	0	-50	1	5	1
731	Region731	agg	2950129	-65.8122	22.0495	-56.3218	-94.5417	-967.225	0	1.95042	30.9736	102	29735	29744	29739	234.209	234.258	234.231	76.4801	76.5289	76.5017	20150222	12:54:54.1450	20150222	12:55:21.1560	20150222	12:55:06.1500	-72.7235	173.422	-72.7228	173.423	-72.7232	173.422	250	8.0.86.31499	3	20170717	12:49:58.0950	E:/2015Tangaroa/WS/WS12.EV	0.03744	-9999	-999	1	-100	0	-50	1	5	1
732	Region732	agg	2950129	-65.9349	32.1531	-54.57	-99.8917	-970.526	0	2.92563	22.6187	153	29744	29753	29748	234.258	234.306	234.28	76.5289	76.5773	76.5506	20150222	12:55:21.1560	20150222	12:55:48.1670	20150222	12:55:33.1610	-72.7228	173.423	-72.722	173.424	-72.7224	173.423	250	8.0.86.31499	3	20170717	12:49:58.0950	E:/2015Tangaroa/WS/WS12.EV	0.03744	-9999	-999	1	-100	0	-50	1	5	1
739	Region739	agg	2950129	-57.7068	261.793	-43.6319	-99.8623	-981.743	0	3.58215	7.25744	281	30096	30110	30103	236.177	236.253	236.215	78.4462	78.5222	78.4842	20150222	13:12:57.5180	20150222	13:13:39.5310	20150222	13:13:18.5240	-72.6937	173.467	-72.6926	173.468	-72.6932	173.467	250	8.0.86.31499	3	20170717	12:49:58.0950	E:/2015Tangaroa/WS/WS12.EV	0.03744	-9999	-999	1	-100	0	-50	1	5	1
740	Region740	agg	2950129	-55.3075	524.069	-36.8609	-99.3423	-979.894	0	4.12712	8.61219	259	30211	30222	30216	236.811	236.872	236.839	79.0806	79.1415	79.1082	20150222	13:18:42.6190	20150222	13:19:15.6280	20150222	13:18:57.6230	-72.6841	173.481	-72.6832	173.482	-72.6837	173.481	250	8.0.86.31499	3	20170717	12:49:58.0950	E:/2015Tangaroa/WS/WS12.EV	0.03744	-9999	-999	1	-100	0	-50	1	5	1
741	Region741	agg	2950129	-53.6471	505.734	-38.0581	-99.443	-982.177	0	2.71731	7.00141	270	30230	30248	30239	236.917	237.016	236.966	79.1858	79.2854	79.2354	20150222	13:19:39.6350	20150222	13:20:33.6520	20150222	13:20:06.6430	-72.6825	173.483	-72.681	173.485	-72.6818	173.484	250	8.0.86.31499	3	20170717	12:49:58.0950	E:/2015Tangaroa/WS/WS12.EV	0.03744	-9999	-999	1	-100	0	-50	1	5	1
742	Region742	agg	2950129	-55.5514	511.086	-37.3343	-99.8758	-981.099	0	4.25741	7.72551	757	30258	30291	30274	237.072	237.257	237.162	79.3414	79.5261	79.4312	20150222	13:21:03.6600	20150222	13:22:42.6890	20150222	13:21:51.6740	-72.6801	173.487	-72.6773	173.491	-72.6788	173.489	250	8.0.86.31499	3	20170717	12:49:58.0950	E:/2015Tangaroa/WS/WS12.EV	0.03744	-9999	-999	1	-100	0	-50	1	5	1
743	Region743	agg	2950129	-54.271	640.924	-38.5953	-99.7283	-981.406	0	3.97574	7.55177	499	30351	30374	30362	237.585	237.708	237.643	79.8532	79.9764	79.9123	20150222	13:25:42.7410	20150222	13:26:51.7610	20150222	13:26:15.7500	-72.6723	173.498	-72.6705	173.501	-72.6714	173.499	250	8.0.86.31499	3	20170717	12:49:58.0950	E:/2015Tangaroa/WS/WS12.EV	0.03744	-9999	-999	1	-100	0	-50	1	5	1
744	Region744	agg	2950129	-43.6196	7441.41	-30.4993	-99.9835	-981.724	0	3.97308	7.34502	187	30382	30390	30386	237.751	237.795	237.773	80.0198	80.0633	80.0414	20150222	13:27:15.7690	20150222	13:27:39.7750	20150222	13:27:27.7720	-72.6698	173.502	-72.6691	173.503	-72.6695	173.502	250	8.0.86.31499	3	20170717	12:49:58.0950	E:/2015Tangaroa/WS/WS12.EV	0.03744	-9999	-999	1	-100	0	-50	1	5	1
749	Region749	agg	2950129	-48.6834	3236.53	-33.8326	-99.98	-980.725	0	5.54532	8.27644	145	30635	30639	30637	239.128	239.15	239.139	81.3958	81.4177	81.4068	20150222	13:39:54.9890	20150222	13:40:06.9930	20150222	13:40:00.9910	-72.6488	173.531	-72.6484	173.532	-72.6486	173.532	250	8.0.86.31499	3	20170717	12:49:58.0950	E:/2015Tangaroa/WS/WS12.EV	0.03744	-9999	-999	1	-100	0	-50	1	5	1
750	Region750	agg	2950129	-57.6178	311.773	-45.4347	-98.7451	-979.257	0	4.17948	9.18221	153	30670	30676	30673	239.32	239.352	239.336	81.5874	81.6195	81.6036	20150222	13:41:40.0200	20150222	13:41:58.0260	20150222	13:41:49.0230	-72.6458	173.535	-72.6453	173.536	-72.6456	173.536	250	8.0.86.31499	3	20170717	12:49:58.0950	E:/2015Tangaroa/WS/WS12.EV	0.03744	-9999	-999	1	-100	0	-50	1	5	1
751	Region751	agg	2950129	-52.8287	1097.34	-37.6562	-98.9047	-980.8	0	4.88341	7.91423	332	30696	30708	30702	239.459	239.522	239.491	81.7269	81.7898	81.7585	20150222	13:42:58.0430	20150222	13:43:34.0530	20150222	13:43:16.0480	-72.6437	173.538	-72.6427	173.54	-72.6432	173.539	250	8.0.86.31499	3	20170717	12:49:58.0950	E:/2015Tangaroa/WS/WS12.EV	0.03744	-9999	-999	1	-100	0	-50	1	5	1
754	Region754	agg	2950129	-50.2366	1443.88	-38.5834	-97.1833	-981.73	0	3.53753	7.16809	259	30875	30888	30881	240.42	240.489	240.452	82.6869	82.7565	82.719	20150222	13:51:55.1990	20150222	13:52:34.2110	20150222	13:52:13.2050	-72.6289	173.558	-72.6278	173.559	-72.6284	173.559	250	8.0.86.31499	3	20170717	12:49:58.0950	E:/2015Tangaroa/WS/WS12.EV	0.03744	-9999	-999	1	-100	0	-50	1	5	1
773	Region773	agg	2950129	-48.5093	1986.47	-31.2358	-99.7456	-981.941	0	3.26983	7.23273	171	32323	32332	32327	248.225	248.274	248.247	90.4886	90.5368	90.5101	20150222	15:04:20.8230	20150222	15:04:47.8340	20150222	15:04:32.8290	-72.509	173.72	-72.5083	173.721	-72.5087	173.72	250	8.0.86.31499	3	20170717	12:49:58.0950	E:/2015Tangaroa/WS/WS12.EV	0.03744	-9999	-999	1	-100	0	-50	1	5	1
2	Region2	agg	2950131	-65.1406	103.454	-54.4981	-99.4824	-961.896	0	7.83993	48.2996	246	7249	7254	7251	23.4879	23.5301	23.5048	130.275	130.317	130.292	20150222	22:08:36.9590	20150222	22:08:51.9640	20150222	22:08:42.9610	-72.3302	174.771	-72.3299	174.773	-72.3301	174.772	250	8.0.86.31499	3	20170717	13:01:19.2650	E:/2015Tangaroa/WS/WS13.EV	0.03744	-9999	-999	1	-100	0	-50	1	5	1
4	Region4	agg	2950131	-64.2048	161.192	-54.7456	-99.4182	-957.355	0	9.84772	70.603	206	7359	7362	7360	24.4202	24.4453	24.4284	131.207	131.232	131.216	20150222	22:14:07.0880	20150222	22:14:16.0910	20150222	22:14:10.0890	-72.3241	174.818	-72.3239	174.819	-72.324	174.818	250	8.0.86.31499	3	20170717	13:01:19.2650	E:/2015Tangaroa/WS/WS13.EV	0.03744	-9999	-999	1	-100	0	-50	1	5	1
5	Region5	agg	2950131	-62.8717	134.444	-52.9613	-98.5904	-954.919	0	6.04249	82.9595	158	7372	7376	7374	24.5294	24.5633	24.546	131.317	131.35	131.333	20150222	22:14:46.1030	20150222	22:14:58.1080	20150222	22:14:52.1060	-72.3234	174.823	-72.3232	174.825	-72.3233	174.824	250	8.0.86.31499	3	20170717	13:01:19.2650	E:/2015Tangaroa/WS/WS13.EV	0.03744	-9999	-999	1	-100	0	-50	1	5	1
6	Region6	agg	2950131	-61.9892	197.579	-49.5257	-99.9901	-962.268	0	7.24716	47.3166	379	7410	7419	7414	24.8496	24.9259	24.8835	131.638	131.713	131.671	20150222	22:16:40.1480	20150222	22:17:07.1580	20150222	22:16:52.1520	-72.3213	174.839	-72.3208	174.843	-72.3211	174.841	250	8.0.86.31499	3	20170717	13:01:19.2650	E:/2015Tangaroa/WS/WS13.EV	0.03744	-9999	-999	1	-100	0	-50	1	5	1
7	Region7	agg	2950131	-62.7005	269.962	-50.468	-99.8358	-962.808	0	11.6643	45.0467	244	7472	7475	7473	25.3707	25.3959	25.3787	132.158	132.183	132.167	20150222	22:19:46.2200	20150222	22:19:55.2230	20150222	22:19:49.2220	-72.3178	174.865	-72.3177	174.867	-72.3178	174.866	250	8.0.86.31499	3	20170717	13:01:19.2650	E:/2015Tangaroa/WS/WS13.EV	0.03744	-9999	-999	1	-100	0	-50	1	5	1
8	Region8	agg	2950131	-61.8754	598.231	-48.0712	-98.5203	-953.657	0	21.3754	86.6446	1565	7474	7487	7480	25.3872	25.4968	25.4379	132.175	132.284	132.225	20150222	22:19:52.2230	20150222	22:20:31.2370	20150222	22:20:10.2300	-72.3177	174.866	-72.317	174.872	-72.3174	174.869	250	8.0.86.31499	3	20170717	13:01:19.2650	E:/2015Tangaroa/WS/WS13.EV	0.03744	-9999	-999	1	-100	0	-50	1	5	1
9	Region9	agg	2950131	-62.382	136.918	-52.8522	-99.4986	-961.454	0	5.49751	50.5281	115	7490	7493	7491	25.5222	25.5476	25.5307	132.31	132.335	132.318	20150222	22:20:40.2410	20150222	22:20:49.2450	20150222	22:20:43.2420	-72.3168	174.873	-72.3167	174.874	-72.3168	174.873	250	8.0.86.31499	3	20170717	13:01:19.2650	E:/2015Tangaroa/WS/WS13.EV	0.03744	-9999	-999	1	-100	0	-50	1	5	1
10	Region10	agg	2950131	-64.5895	103.127	-55.1835	-94.2778	-953.489	0	6.88384	94.5812	144	7493	7496	7494	25.5476	25.573	25.556	132.335	132.36	132.344	20150222	22:20:49.2450	20150222	22:20:58.2490	20150222	22:20:52.2460	-72.3167	174.874	-72.3165	174.876	-72.3166	174.875	250	8.0.86.31499	3	20170717	13:01:19.2650	E:/2015Tangaroa/WS/WS13.EV	0.03744	-9999	-999	1	-100	0	-50	1	5	1
12	Region12	agg	2950131	-59.4432	349	-48.8574	-98.1774	-962.69	0	7.12287	46.0887	149	7511	7514	7512	25.7	25.7255	25.7083	132.488	132.513	132.496	20150222	22:21:43.2660	20150222	22:21:52.2700	20150222	22:21:46.2680	-72.3156	174.882	-72.3155	174.883	-72.3156	174.882	250	8.0.86.31499	3	20170717	13:01:19.2650	E:/2015Tangaroa/WS/WS13.EV	0.03744	-9999	-999	1	-100	0	-50	1	5	1
13	Region13	agg	2950131	-65.5664	85.2137	-55.8352	-98.9393	-961.897	0	7.12287	48.3717	149	7518	7521	7519	25.7593	25.7846	25.7677	132.547	132.572	132.555	20150222	22:22:04.2740	20150222	22:22:13.2780	20150222	22:22:07.2760	-72.3152	174.885	-72.3151	174.886	-72.3152	174.885	250	8.0.86.31499	3	20170717	13:01:19.2650	E:/2015Tangaroa/WS/WS13.EV	0.03744	-9999	-999	1	-100	0	-50	1	5	1
14	Region14	agg	2950131	-64.901	101.321	-53.569	-97.5065	-957.153	0	7.26628	72.9937	152	7529	7532	7530	25.8517	25.8773	25.8607	132.64	132.666	132.648	20150222	22:22:37.2880	20150222	22:22:46.2920	20150222	22:22:40.2890	-72.3146	174.889	-72.3144	174.891	-72.3146	174.89	250	8.0.86.31499	3	20170717	13:01:19.2650	E:/2015Tangaroa/WS/WS13.EV	0.03744	-9999	-999	1	-100	0	-50	1	5	1
15	Region15	agg	2950131	-62.7481	242.121	-50.3514	-98.5397	-955.36	0	10.5767	78.2652	885	7554	7569	7561	26.0635	26.19	26.1223	132.852	132.978	132.911	20150222	22:23:52.3150	20150222	22:24:37.3330	20150222	22:24:13.3230	-72.3132	174.9	-72.3124	174.906	-72.3128	174.903	250	8.0.86.31499	3	20170717	13:01:19.2650	E:/2015Tangaroa/WS/WS13.EV	0.03744	-9999	-999	1	-100	0	-50	1	5	1
16	Region16	agg	2950131	-63.6641	168.131	-51.2858	-98.9462	-958.421	0	9.06919	62.8292	664	7570	7583	7576	26.198	26.307	26.2483	132.986	133.095	133.036	20150222	22:24:40.3340	20150222	22:25:19.3490	20150222	22:24:58.3410	-72.3123	174.907	-72.3116	174.912	-72.312	174.909	250	8.0.86.31499	3	20170717	13:01:19.2650	E:/2015Tangaroa/WS/WS13.EV	0.03744	-9999	-999	1	-100	0	-50	1	5	1
17	Region17	agg	2950131	-60.5883	173.462	-48.758	-99.997	-965.662	0	4.60835	38.027	241	7574	7583	7578	26.2315	26.307	26.2652	133.02	133.095	133.053	20150222	22:24:52.3380	20150222	22:25:19.3490	20150222	22:25:04.3430	-72.3121	174.908	-72.3116	174.912	-72.3119	174.91	250	8.0.86.31499	3	20170717	13:01:19.2650	E:/2015Tangaroa/WS/WS13.EV	0.03744	-9999	-999	1	-100	0	-50	1	5	1
18	Region18	agg	2950131	-62.1399	259.951	-52.9104	-99.2241	-960.229	0	9.87162	55.0684	413	7698	7705	7701	27.2707	27.3291	27.2957	134.058	134.117	134.083	20150222	22:31:04.4840	20150222	22:31:25.4920	20150222	22:31:13.4880	-72.3052	174.96	-72.3048	174.963	-72.305	174.962	250	8.0.86.31499	3	20170717	13:01:19.2650	E:/2015Tangaroa/WS/WS13.EV	0.03744	-9999	-999	1	-100	0	-50	1	5	1
19	Region19	agg	2950131	-61.2857	158.765	-49.0559	-99.4404	-959.251	0	4.95254	59.5743	259	7732	7741	7736	27.5542	27.6293	27.5876	134.342	134.417	134.375	20150222	22:32:46.5250	20150222	22:33:13.5350	20150222	22:32:58.5300	-72.3033	174.975	-72.3028	174.978	-72.3031	174.976	250	8.0.86.31499	3	20170717	13:01:19.2650	E:/2015Tangaroa/WS/WS13.EV	0.03744	-9999	-999	1	-100	0	-50	1	5	1
20	Region20	agg	2950131	-62.9244	193.023	-46.5108	-98.7275	-960.46	0	8.78131	53.7947	597	7809	7821	7815	28.1931	28.2943	28.2437	134.981	135.082	135.031	20150222	22:36:37.6150	20150222	22:37:13.6280	20150222	22:36:55.6210	-72.2989	175.006	-72.2983	175.011	-72.2986	175.009	250	8.0.86.31499	3	20170717	13:01:19.2650	E:/2015Tangaroa/WS/WS13.EV	0.03744	-9999	-999	1	-100	0	-50	1	5	1
21	Region21	agg	2950131	-65.7142	93.4167	-56.4533	-99.869	-957.066	0	8.07896	69.9575	169	7904	7907	7905	29.0322	29.0594	29.0413	135.82	135.848	135.829	20150222	22:41:22.7270	20150222	22:41:31.7300	20150222	22:41:25.7280	-72.2934	175.048	-72.2932	175.05	-72.2934	175.049	250	8.0.86.31499	3	20170717	13:01:19.2650	E:/2015Tangaroa/WS/WS13.EV	0.03744	-9999	-999	1	-100	0	-50	1	5	1
22	Region22	agg	2950131	-66.4119	71.1749	-57.7884	-99.4783	-963.55	0	7.22804	42.5728	189	7960	7964	7962	29.5558	29.5931	29.5747	136.343	136.38	136.362	20150222	22:44:10.7910	20150222	22:44:22.7960	20150222	22:44:16.7940	-72.29	175.075	-72.2898	175.076	-72.2899	175.076	250	8.0.86.31499	3	20170717	13:01:19.2650	E:/2015Tangaroa/WS/WS13.EV	0.03744	-9999	-999	1	-100	0	-50	1	5	1
24	Region24	agg	2950131	-59.3156	475.993	-46.4076	-99.9447	-977.482	0	9.43342	11.9304	296	8129	8134	8131	31.1337	31.1801	31.1525	137.92	137.967	137.939	20150222	22:52:37.9900	20150222	22:52:52.9960	20150222	22:52:43.9920	-72.2797	175.154	-72.2794	175.156	-72.2795	175.154	250	8.0.86.31499	3	20170717	13:01:19.2650	E:/2015Tangaroa/WS/WS13.EV	0.03744	-9999	-999	1	-100	0	-50	1	5	1
25	Region25	agg	2950131	-64.741	91.292	-56.6607	-99.9327	-981.076	0	6.31019	9.75211	99	8193	8195	8194	31.734	31.7526	31.7434	138.522	138.541	138.531	20150222	22:55:50.0640	20150222	22:55:56.0660	20150222	22:55:53.0650	-72.2757	175.184	-72.2756	175.184	-72.2756	175.184	250	8.0.86.31499	3	20170717	13:01:19.2650	E:/2015Tangaroa/WS/WS13.EV	0.03744	-9999	-999	1	-100	0	-50	1	5	1
26	Region26	agg	2950131	-56.7665	572.637	-42.3951	-99.788	-969.86	0	6.31019	27.5354	99	8276	8278	8277	32.5148	32.5335	32.5242	139.297	139.316	139.306	20150222	22:59:59.1630	20150222	23:00:05.1650	20150222	23:00:02.1640	-72.2705	175.222	-72.2703	175.223	-72.2704	175.223	250	8.0.86.31499	3	20170717	13:01:19.2650	E:/2015Tangaroa/WS/WS13.EV	0.03744	-9999	-999	1	-100	0	-50	1	5	1
27	Region27	agg	2950131	-63.7975	102.215	-49.4901	-99.9226	-970.587	0	5.68555	23.708	446	8286	8300	8293	32.6086	32.7376	32.6736	139.39	139.518	139.454	20150222	23:00:29.1740	20150222	23:01:11.1910	20150222	23:00:50.1820	-72.2698	175.227	-72.2689	175.233	-72.2694	175.23	250	8.0.86.31499	3	20170717	13:01:19.2650	E:/2015Tangaroa/WS/WS13.EV	0.03744	-9999	-999	1	-100	0	-50	1	5	1
28	Region28	agg	2950131	-55.822	754.9	-45.0148	-99.7859	-967.871	0	6.69263	29.7562	210	8355	8360	8357	33.2532	33.2994	33.2719	140.025	140.071	140.043	20150222	23:03:56.2530	20150222	23:04:11.2600	20150222	23:04:02.2560	-72.2655	175.258	-72.2652	175.26	-72.2653	175.259	250	8.0.86.31499	3	20170717	13:01:19.2650	E:/2015Tangaroa/WS/WS13.EV	0.03744	-9999	-999	1	-100	0	-50	1	5	1
29	Region29	agg	2950131	-62.8022	312.707	-48.5848	-99.9233	-974.311	0	13.8314	15.5565	217	8423	8425	8424	33.8817	33.8994	33.8907	140.652	140.671	140.662	20150222	23:07:20.3350	20150222	23:07:26.3360	20150222	23:07:23.3360	-72.2612	175.289	-72.2611	175.29	-72.2611	175.29	250	8.0.86.31499	3	20170717	13:01:19.2650	E:/2015Tangaroa/WS/WS13.EV	0.03744	-9999	-999	1	-100	0	-50	1	5	1
30	Region30	agg	2950131	-64.1779	97.6312	-53.012	-99.4351	-977.848	0	5.92776	14.915	93	8535	8537	8536	34.9247	34.9433	34.9339	141.695	141.713	141.704	20150222	23:12:56.4660	20150222	23:13:02.4690	20150222	23:12:59.4680	-72.2542	175.341	-72.2541	175.342	-72.2542	175.342	250	8.0.86.31499	3	20170717	13:01:19.2650	E:/2015Tangaroa/WS/WS13.EV	0.03744	-9999	-999	1	-100	0	-50	1	5	1
31	Region31	agg	2950131	-64.8927	83.3508	-51.5734	-99.943	-973.715	0	5.966	19.9896	156	8565	8569	8567	35.2048	35.2417	35.2231	141.974	142.011	141.993	20150222	23:14:26.5010	20150222	23:14:38.5070	20150222	23:14:32.5040	-72.2524	175.355	-72.2521	175.357	-72.2522	175.356	250	8.0.86.31499	3	20170717	13:01:19.2650	E:/2015Tangaroa/WS/WS13.EV	0.03744	-9999	-999	1	-100	0	-50	1	5	1
32	Region32	agg	2950131	-62.7333	153.731	-51.9443	-99.8739	-978.474	0	6.69263	11.7189	140	8601	8604	8602	35.5345	35.5617	35.5436	142.304	142.331	142.313	20150222	23:16:14.5430	20150222	23:16:23.5470	20150222	23:16:17.5450	-72.2501	175.371	-72.25	175.373	-72.2501	175.372	250	8.0.86.31499	3	20170717	13:01:19.2650	E:/2015Tangaroa/WS/WS13.EV	0.03744	-9999	-999	1	-100	0	-50	1	5	1
33	Region33	agg	2950131	-62.3879	114.821	-50.3421	-99.8575	-973.915	0	4.61655	17.1168	169	8675	8681	8678	36.214	36.27	36.242	142.984	143.04	143.011	20150222	23:19:56.6310	20150222	23:20:14.6370	20150222	23:20:05.6340	-72.2457	175.405	-72.2454	175.408	-72.2456	175.407	250	8.0.86.31499	3	20170717	13:01:19.2650	E:/2015Tangaroa/WS/WS13.EV	0.03744	-9999	-999	1	-100	0	-50	1	5	1
34	Region34	agg	2950131	-66.544	51.5982	-59.3992	-99.1104	-974.72	0	5.40191	15.5902	113	8732	8735	8733	36.7442	36.7718	36.7536	143.513	143.541	143.523	20150222	23:22:47.6970	20150222	23:22:56.7010	20150222	23:22:50.6980	-72.2423	175.432	-72.2422	175.433	-72.2423	175.432	250	8.0.86.31499	3	20170717	13:01:19.2650	E:/2015Tangaroa/WS/WS13.EV	0.03744	-9999	-999	1	-100	0	-50	1	5	1
35	Region35	agg	2950131	-66.2062	35.5362	-59.0516	-99.6188	-973.228	0	3.44192	17.6664	108	8741	8746	8743	36.8269	36.873	36.8456	143.596	143.642	143.615	20150222	23:23:14.7070	20150222	23:23:29.7130	20150222	23:23:20.7100	-72.2418	175.436	-72.2415	175.438	-72.2417	175.437	250	8.0.86.31499	3	20170717	13:01:19.2650	E:/2015Tangaroa/WS/WS13.EV	0.03744	-9999	-999	1	-100	0	-50	1	5	1
36	Region36	agg	2950131	-55.2622	2394.27	-40.3684	-99.9353	-958.001	0	18.6597	63.8864	1171	8937	8948	8942	38.6263	38.7272	38.672	145.395	145.496	145.441	20150222	23:33:03.0870	20150222	23:33:36.1090	20150222	23:33:18.0990	-72.2301	175.526	-72.2295	175.531	-72.2298	175.528	250	8.0.86.31499	3	20170717	13:01:19.2650	E:/2015Tangaroa/WS/WS13.EV	0.03744	-9999	-999	1	-100	0	-50	1	5	1
37	Region37	agg	2950131	-61.2595	166.506	-50.3573	-99.7272	-969.034	0	5.16288	28.4915	81	8953	8955	8954	38.7732	38.7915	38.7823	145.542	145.56	145.551	20150222	23:33:51.1190	20150222	23:33:57.1230	20150222	23:33:54.1210	-72.2291	175.533	-72.229	175.534	-72.2291	175.534	250	8.0.86.31499	3	20170717	13:01:19.2650	E:/2015Tangaroa/WS/WS13.EV	0.03744	-9999	-999	1	-100	0	-50	1	5	1
38	Region38	agg	2950131	-67.841	25.6689	-59.9381	-93.6513	-958.605	0	3.62252	62.184	341	9311	9328	9319	42.0904	42.2506	42.1657	148.857	149.017	148.932	20150222	23:51:45.8390	20150222	23:52:36.8740	20150222	23:52:09.8570	-72.2077	175.699	-72.2067	175.707	-72.2073	175.703	250	8.0.86.31499	3	20170717	13:01:19.2650	E:/2015Tangaroa/WS/WS13.EV	0.03744	-9999	-999	1	-100	0	-50	1	5	1
39	Region39	agg	2950131	-68.5123	14.8336	-61.7513	-95.4179	-959.413	0	2.44334	58.5759	115	9338	9346	9342	42.345	42.4207	42.3828	149.111	149.186	149.149	20150222	23:53:06.8900	20150222	23:53:30.9030	20150222	23:53:18.8950	-72.2062	175.712	-72.2057	175.716	-72.2059	175.714	250	8.0.86.31499	3	20170717	13:01:19.2650	E:/2015Tangaroa/WS/WS13.EV	0.03744	-9999	-999	1	-100	0	-50	1	5	1
40	Region40	agg	2950131	-66.8748	64.1174	-55.1864	-95.5015	-958.87	0	7.24378	60.3471	644	9378	9394	9386	42.7213	42.8716	42.7967	149.487	149.637	149.562	20150222	23:55:06.9650	20150222	23:55:54.9930	20150222	23:55:30.9760	-72.2038	175.731	-72.2029	175.738	-72.2034	175.734	250	8.0.86.31499	3	20170717	13:01:19.2650	E:/2015Tangaroa/WS/WS13.EV	0.03744	-9999	-999	1	-100	0	-50	1	5	1
41	Region41	agg	2950131	-66.4354	48.5742	-54.8573	-97.2362	-965.355	0	4.95972	35.7269	415	9391	9406	9398	42.8437	42.9838	42.909	149.61	149.749	149.675	20150222	23:55:45.9870	20150222	23:56:31.0170	20150222	23:56:07.0020	-72.2031	175.737	-72.2022	175.744	-72.2026	175.74	250	8.0.86.31499	3	20170717	13:01:19.2650	E:/2015Tangaroa/WS/WS13.EV	0.03744	-9999	-999	1	-100	0	-50	1	5	1
42	Region42	agg	2950131	-63.293	164.627	-49.0034	-98.0598	-957.154	0	8.15284	68.9218	938	9396	9417	9406	42.8904	43.0867	42.9838	149.656	149.852	149.749	20150222	23:56:00.9970	20150222	23:57:04.0360	20150222	23:56:31.0170	-72.2028	175.739	-72.2015	175.749	-72.2022	175.744	250	8.0.86.31499	3	20170717	13:01:19.2650	E:/2015Tangaroa/WS/WS13.EV	0.03744	-9999	-999	1	-100	0	-50	1	5	1
43	Region43	agg	2950131	-64.4415	141.034	-53.2721	-94.8421	-952.211	0	9.09879	96.1528	571	9407	9418	9412	42.9932	43.096	43.0399	149.759	149.861	149.805	20150222	23:56:34.0190	20150222	23:57:07.0390	20150222	23:56:49.0280	-72.2021	175.744	-72.2015	175.749	-72.2018	175.747	250	8.0.86.31499	3	20170717	13:01:19.2650	E:/2015Tangaroa/WS/WS13.EV	0.03744	-9999	-999	1	-100	0	-50	1	5	1
45	Region45	agg	2950131	-64.5171	84.5254	-49.8733	-99.7092	-960.204	0	5.54893	54.561	1538	9420	9472	9446	43.1144	43.5954	43.3559	149.88	150.36	150.121	20150222	23:57:13.0430	20150222	23:59:49.1380	20150222	23:58:31.0850	-72.2014	175.75	-72.1984	175.775	-72.1999	175.763	250	8.0.86.31499	3	20170717	13:01:19.2650	E:/2015Tangaroa/WS/WS13.EV	0.03744	-9999	-999	1	-100	0	-50	1	5	1
46	Region46	agg	2950131	-69.0323	15.2766	-61.4682	-96.1666	-958.862	0	2.8364	61.0565	89	9468	9473	9470	43.5584	43.6046	43.5769	150.324	150.37	150.342	20150222	23:59:37.1300	20150222	23:59:52.1390	20150222	23:59:43.1340	-72.1986	175.773	-72.1984	175.775	-72.1985	175.774	250	8.0.86.31499	3	20170717	13:01:19.2650	E:/2015Tangaroa/WS/WS13.EV	0.03744	-9999	-999	1	-100	0	-50	1	5	1
47	Region47	agg	2950131	-64.9591	86.7531	-50.1623	-99.8686	-955.347	0	6.30523	77.8227	2539	9498	9574	9536	43.8364	44.5435	44.19	150.601	151.308	150.955	20150223	00:01:07.1920	20150223	00:04:55.3340	20150223	00:03:01.2660	-72.197	175.787	-72.1926	175.822	-72.1948	175.805	250	8.0.86.31499	3	20170717	13:01:19.2650	E:/2015Tangaroa/WS/WS13.EV	0.03744	-9999	-999	1	-100	0	-50	1	5	1
48	Region48	agg	2950131	-67.8252	24.7496	-61.7721	-95.7753	-961.355	0	3.48017	50.326	91	9517	9521	9519	44.0136	44.0509	44.0323	150.779	150.816	150.797	20150223	00:02:04.2270	20150223	00:02:16.2310	20150223	00:02:10.2300	-72.1959	175.796	-72.1956	175.798	-72.1958	175.797	250	8.0.86.31499	3	20170717	13:01:19.2650	E:/2015Tangaroa/WS/WS13.EV	0.03744	-9999	-999	1	-100	0	-50	1	5	1
49	Region49	agg	2950131	-61.114	243.213	-46.6703	-98.9404	-955.439	0	7.29284	77.0817	1373	9588	9623	9605	44.6742	45.0017	44.8326	151.439	151.767	151.598	20150223	00:05:37.3590	20150223	00:07:22.4150	20150223	00:06:28.3890	-72.1918	175.829	-72.1898	175.845	-72.1908	175.837	250	8.0.86.31499	3	20170717	13:01:19.2650	E:/2015Tangaroa/WS/WS13.EV	0.03744	-9999	-999	1	-100	0	-50	1	5	1
50	Region50	agg	2950131	-64.6914	134.595	-50.9566	-99.8779	-957.625	0	9.19758	65.5963	962	9623	9642	9632	45.0017	45.1795	45.0861	151.767	151.944	151.851	20150223	00:07:22.4150	20150223	00:08:19.4480	20150223	00:07:49.4330	-72.1898	175.845	-72.1887	175.854	-72.1893	175.85	250	8.0.86.31499	3	20170717	13:01:19.2650	E:/2015Tangaroa/WS/WS13.EV	0.03744	-9999	-999	1	-100	0	-50	1	5	1
51	Region51	agg	2950131	-61.046	154.386	-46.695	-98.1197	-955.939	0	4.55736	75.9075	286	9651	9662	9656	45.2638	45.3667	45.3107	152.029	152.131	152.075	20150223	00:08:46.4640	20150223	00:09:19.4820	20150223	00:09:01.4710	-72.1882	175.859	-72.1876	175.864	-72.1879	175.861	250	8.0.86.31499	3	20170717	13:01:19.2650	E:/2015Tangaroa/WS/WS13.EV	0.03744	-9999	-999	1	-100	0	-50	1	5	1
52	Region52	agg	2950131	-58.6304	216.534	-47.6308	-97.2548	-954.206	0	3.66501	85.1119	115	9668	9673	9670	45.4227	45.4696	45.4415	152.188	152.234	152.206	20150223	00:09:37.4920	20150223	00:09:52.5010	20150223	00:09:43.4960	-72.1873	175.867	-72.187	175.869	-72.1872	175.867	250	8.0.86.31499	3	20170717	13:01:19.2650	E:/2015Tangaroa/WS/WS13.EV	0.03744	-9999	-999	1	-100	0	-50	1	5	1
54	Region54	agg	2950131	-64.6986	60.6606	-50.9388	-98.8064	-955.103	0	4.15216	80.5556	152	9703	9709	9706	45.751	45.807	45.7789	152.516	152.572	152.543	20150223	00:11:22.5490	20150223	00:11:40.5590	20150223	00:11:31.5540	-72.1853	175.883	-72.185	175.886	-72.1851	175.885	250	8.0.86.31499	3	20170717	13:01:19.2650	E:/2015Tangaroa/WS/WS13.EV	0.03744	-9999	-999	1	-100	0	-50	1	5	1
55	Region55	agg	2950131	-62.799	161.085	-47.1158	-99.972	-958.483	0	7.11968	62.8669	1117	9835	9864	9849	46.9711	47.2391	47.1	153.733	154.001	153.862	20150223	00:17:58.7750	20150223	00:19:25.8270	20150223	00:18:40.8000	-72.1781	175.945	-72.1765	175.958	-72.1773	175.951	250	8.0.86.31499	3	20170717	13:01:19.2650	E:/2015Tangaroa/WS/WS13.EV	0.03744	-9999	-999	1	-100	0	-50	1	5	1
56	Region56	agg	2950131	-59.9448	379.796	-44.9267	-99.986	-959.407	0	8.70041	56.8556	1183	9865	9890	9877	47.4811	47.7901	47.6288	154.242	154.552	154.39	20150223	00:20:44.3800	20150223	00:22:24.4000	20150223	00:21:32.3900	-72.175	175.97	-72.1733	175.986	-72.1742	175.978	250	8.0.86.31499	3	20170717	13:01:19.2650	E:/2015Tangaroa/WS/WS13.EV	0.03744	-9999	-999	1	-100	0	-50	1	5	1
57	Region57	agg	2950131	-59.8997	325.849	-47.1315	-99.4364	-960.334	0	7.38739	54.2869	1159	9890	9919	9904	47.7901	48.1486	47.9642	154.552	154.909	154.725	20150223	00:22:24.4000	20150223	00:24:20.4240	20150223	00:23:20.4120	-72.1733	175.986	-72.1711	176.004	-72.1722	175.995	250	8.0.86.31499	3	20170717	13:01:19.2650	E:/2015Tangaroa/WS/WS13.EV	0.03744	-9999	-999	1	-100	0	-50	1	5	1
58	Region58	agg	2950131	-63.4867	73.8558	-52.619	-98.874	-958.277	0	3.82436	63.917	160	9924	9931	9927	48.2104	48.2963	48.2475	154.971	155.057	155.008	20150223	00:24:40.4280	20150223	00:25:08.4340	20150223	00:24:52.4310	-72.1708	176.007	-72.1702	176.011	-72.1705	176.009	250	8.0.86.31499	3	20170717	13:01:19.2650	E:/2015Tangaroa/WS/WS13.EV	0.03744	-9999	-999	1	-100	0	-50	1	5	1
59	Region59	agg	2950131	-59.7928	159.925	-48.3728	-89.9689	-959.324	0	3.53753	58.9571	74	9946	9949	9947	48.481	48.5182	48.4935	155.241	155.278	155.254	20150223	00:26:08.4470	20150223	00:26:20.4500	20150223	00:26:12.4480	-72.1691	176.021	-72.1689	176.023	-72.169	176.021	250	8.0.86.31499	3	20170717	13:01:19.2650	E:/2015Tangaroa/WS/WS13.EV	0.03744	-9999	-999	1	-100	0	-50	1	5	1
60	Region60	agg	2950131	-61.1579	162.556	-48.1975	-99.185	-958.748	0	4.92386	61.7847	206	10041	10048	10044	49.6663	49.7524	49.7032	156.425	156.511	156.462	20150223	00:32:28.5250	20150223	00:32:56.5300	20150223	00:32:40.5270	-72.1618	176.08	-72.1613	176.085	-72.1616	176.082	250	8.0.86.31499	3	20170717	13:01:19.2650	E:/2015Tangaroa/WS/WS13.EV	0.03744	-9999	-999	1	-100	0	-50	1	5	1
61	Region61	agg	2950131	-62.982	313.703	-48.1172	-99.959	-958.004	0	14.462	63.6361	6353	10082	10165	10123	50.1694	51.191	50.6761	156.928	157.945	157.431	20150223	00:35:12.5570	20150223	00:40:44.6250	20150223	00:37:56.5910	-72.1587	176.105	-72.1526	176.157	-72.1556	176.131	250	8.0.86.31499	3	20170717	13:01:19.2650	E:/2015Tangaroa/WS/WS13.EV	0.03744	-9999	-999	1	-100	0	-50	1	5	1
62	Region62	agg	2950131	-63.5755	100.097	-53.1671	-97.3511	-964.567	0	5.29036	39.0776	83	10132	10134	10133	50.7878	50.8124	50.8001	157.542	157.567	157.555	20150223	00:38:32.5980	20150223	00:38:40.6000	20150223	00:38:36.5990	-72.155	176.136	-72.1548	176.138	-72.1549	176.137	250	8.0.86.31499	3	20170717	13:01:19.2650	E:/2015Tangaroa/WS/WS13.EV	0.03744	-9999	-999	1	-100	0	-50	1	5	1
63	Region63	agg	2950131	-62.2179	91.7702	-51.1243	-98.9216	-967.56	0	3.54815	29.7075	167	10230	10238	10234	51.99	52.087	52.0386	158.743	158.84	158.791	20150223	00:45:04.6780	20150223	00:45:36.6840	20150223	00:45:20.6810	-72.1478	176.197	-72.1472	176.202	-72.1475	176.199	250	8.0.86.31499	3	20170717	13:01:19.2650	E:/2015Tangaroa/WS/WS13.EV	0.03744	-9999	-999	1	-100	0	-50	1	5	1
64	Region64	agg	2950131	-66.1762	51.0236	-54.9646	-99.1041	-964.287	0	4.90793	39.3909	154	10251	10256	10253	52.2451	52.306	52.2695	158.998	159.059	159.022	20150223	00:46:28.6950	20150223	00:46:48.6990	20150223	00:46:36.6970	-72.1463	176.21	-72.1459	176.213	-72.1461	176.211	250	8.0.86.31499	3	20170717	13:01:19.2650	E:/2015Tangaroa/WS/WS13.EV	0.03744	-9999	-999	1	-100	0	-50	1	5	1
66	Region66	agg	2950131	-64.0825	85.8503	-53.5244	-99.8636	-968.627	0	5.09915	27.9489	80	10281	10283	10282	52.609	52.6331	52.6212	159.362	159.386	159.374	20150223	00:48:28.7200	20150223	00:48:36.7210	20150223	00:48:32.7200	-72.144	176.228	-72.1439	176.229	-72.144	176.229	250	8.0.86.31499	3	20170717	13:01:19.2650	E:/2015Tangaroa/WS/WS13.EV	0.03744	-9999	-999	1	-100	0	-50	1	5	1
67	Region67	agg	2950131	-64.3767	93.6936	-54.1462	-99.7935	-964.656	0	5.95507	38.7883	218	10287	10293	10290	52.6814	52.7534	52.7176	159.434	159.506	159.47	20150223	00:48:52.7240	20150223	00:49:16.7290	20150223	00:49:04.7270	-72.1436	176.232	-72.1432	176.235	-72.1434	176.233	250	8.0.86.31499	3	20170717	13:01:19.2650	E:/2015Tangaroa/WS/WS13.EV	0.03744	-9999	-999	1	-100	0	-50	1	5	1
68	Region68	agg	2950131	-64.5441	45.8336	-53.8639	-98.7049	-969.393	0	3.02762	26.2733	95	10292	10297	10294	52.7413	52.8017	52.7654	159.494	159.554	159.518	20150223	00:49:12.7280	20150223	00:49:32.7320	20150223	00:49:20.7300	-72.1432	176.235	-72.1429	176.238	-72.1431	176.236	250	8.0.86.31499	3	20170717	13:01:19.2650	E:/2015Tangaroa/WS/WS13.EV	0.03744	-9999	-999	1	-100	0	-50	1	5	1
69	Region69	agg	2950131	-66.7201	32.2723	-56.4309	-95.4275	-957.93	0	3.51841	65.4319	92	10295	10299	10297	52.7775	52.8257	52.8017	159.53	159.578	159.554	20150223	00:49:24.7300	20150223	00:49:40.7340	20150223	00:49:32.7320	-72.143	176.237	-72.1427	176.239	-72.1429	176.238	250	8.0.86.31499	3	20170717	13:01:19.2650	E:/2015Tangaroa/WS/WS13.EV	0.03744	-9999	-999	1	-100	0	-50	1	5	1
70	Region70	agg	2950131	-64.9534	94.8379	-52.268	-99.2584	-976.663	0	6.88384	11.9237	216	10402	10407	10404	54.0754	54.137	54.0999	160.827	160.889	160.852	20150223	00:56:32.8180	20150223	00:56:52.8220	20150223	00:56:40.8190	-72.135	176.301	-72.1346	176.305	-72.1349	176.303	250	8.0.86.31499	3	20170717	13:01:19.2650	E:/2015Tangaroa/WS/WS13.EV	0.03744	-9999	-999	1	-100	0	-50	1	5	1
71	Region71	agg	2950131	-62.8532	222.181	-51.6439	-99.7211	-966.769	0	9.94333	32.7939	156	10524	10526	10525	55.5717	55.5963	55.584	162.322	162.347	162.335	20150223	01:04:40.9190	20150223	01:04:48.9220	20150223	01:04:44.9200	-72.1257	176.376	-72.1255	176.377	-72.1256	176.377	250	8.0.86.31499	3	20170717	13:01:19.2650	E:/2015Tangaroa/WS/WS13.EV	0.03744	-9999	-999	1	-100	0	-50	1	5	1
73	Region73	agg	2950131	-59.0523	255.047	-45.0797	-99.4904	-958.011	0	4.75727	65.7452	821	10789	10821	10805	58.8249	59.2189	59.0212	165.574	165.967	165.77	20150223	01:22:21.2410	20150223	01:24:29.2800	20150223	01:23:25.2600	-72.1052	176.538	-72.1027	176.558	-72.104	176.548	250	8.0.86.31499	3	20170717	13:01:19.2650	E:/2015Tangaroa/WS/WS13.EV	0.03744	-9999	-999	1	-100	0	-50	1	5	1
74	Region74	agg	2950131	-59.3606	317.634	-42.7606	-95.7718	-954.391	0	6.36051	85.3401	632	10799	10817	10808	58.9477	59.1694	59.0583	165.696	165.918	165.807	20150223	01:23:01.2530	20150223	01:24:13.2740	20150223	01:23:37.2640	-72.1044	176.545	-72.103	176.556	-72.1037	176.55	250	8.0.86.31499	3	20170717	13:01:19.2650	E:/2015Tangaroa/WS/WS13.EV	0.03744	-9999	-999	1	-100	0	-50	1	5	1
77	Region77	agg	2950131	-53.795	1092.11	-42.9104	-96.5824	-959.288	0	6.07117	59.2655	127	10829	10832	10830	59.3179	59.3549	59.3301	166.066	166.103	166.078	20150223	01:25:01.2890	20150223	01:25:13.2930	20150223	01:25:05.2900	-72.1021	176.563	-72.1019	176.565	-72.102	176.564	250	8.0.86.31499	3	20170717	13:01:19.2650	E:/2015Tangaroa/WS/WS13.EV	0.03744	-9999	-999	1	-100	0	-50	1	5	1
78	Region78	agg	2950131	-57.9549	372.2	-46.1289	-95.1396	-955.125	0	5.39234	83.5134	141	10833	10837	10835	59.3674	59.4167	59.3921	166.116	166.165	166.141	20150223	01:25:17.2950	20150223	01:25:33.2990	20150223	01:25:25.2970	-72.1018	176.565	-72.1015	176.568	-72.1016	176.567	250	8.0.86.31499	3	20170717	13:01:19.2650	E:/2015Tangaroa/WS/WS13.EV	0.03744	-9999	-999	1	-100	0	-50	1	5	1
80	Region80	agg	2950131	-66.1346	108.38	-56.9143	-99.4179	-972.539	0	10.3258	19.0262	216	10880	10883	10881	59.9476	59.9846	59.96	166.696	166.733	166.708	20150223	01:28:25.3520	20150223	01:28:37.3560	20150223	01:28:29.3530	-72.0981	176.594	-72.0979	176.596	-72.098	176.595	250	8.0.86.31499	3	20170717	13:01:19.2650	E:/2015Tangaroa/WS/WS13.EV	0.03744	-9999	-999	1	-100	0	-50	1	5	1
81	Region81	agg	2950131	-59.0356	295.867	-46.69	-94.8614	-954.573	0	5.49751	83.6321	115	10881	10884	10882	59.96	59.997	59.9722	166.708	166.745	166.72	20150223	01:28:29.3530	20150223	01:28:41.3570	20150223	01:28:33.3540	-72.098	176.595	-72.0978	176.597	-72.098	176.596	250	8.0.86.31499	3	20170717	13:01:19.2650	E:/2015Tangaroa/WS/WS13.EV	0.03744	-9999	-999	1	-100	0	-50	1	5	1
83	Region83	agg	2950131	-56.5053	608.148	-41.6744	-98.4022	-960.629	0	6.31019	53.8278	132	10895	10898	10896	60.1324	60.1692	60.1448	166.881	166.917	166.893	20150223	01:29:25.3690	20150223	01:29:37.3730	20150223	01:29:29.3710	-72.097	176.604	-72.0967	176.605	-72.0969	176.604	250	8.0.86.31499	3	20170717	13:01:19.2650	E:/2015Tangaroa/WS/WS13.EV	0.03744	-9999	-999	1	-100	0	-50	1	5	1
84	Region84	agg	2950131	-57.2004	937.688	-45.0695	-96.6766	-955.975	0	11.4184	76.1445	418	10906	10912	10909	60.2675	60.3411	60.3046	167.016	167.09	167.053	20150223	01:30:09.3840	20150223	01:30:33.3900	20150223	01:30:21.3870	-72.0961	176.61	-72.0957	176.614	-72.0959	176.612	250	8.0.86.31499	3	20170717	13:01:19.2650	E:/2015Tangaroa/WS/WS13.EV	0.03744	-9999	-999	1	-100	0	-50	1	5	1
85	Region85	agg	2950131	-57.8506	347.003	-42.3459	-99.0146	-961.52	0	4.90793	51.1887	308	10925	10936	10930	60.4997	60.6341	60.5609	167.248	167.382	167.309	20150223	01:31:25.4050	20150223	01:32:09.4190	20150223	01:31:45.4110	-72.0947	176.622	-72.0938	176.629	-72.0943	176.625	250	8.0.86.31499	3	20170717	13:01:19.2650	E:/2015Tangaroa/WS/WS13.EV	0.03744	-9999	-999	1	-100	0	-50	1	5	1
86	Region86	agg	2950131	-62.5321	69.009	-50.8373	-99.0438	-958.655	0	2.86827	62.9489	90	10969	10974	10971	61.0414	61.1035	61.0662	167.79	167.851	167.814	20150223	01:34:21.4590	20150223	01:34:41.4660	20150223	01:34:29.4620	-72.0914	176.649	-72.091	176.652	-72.0912	176.65	250	8.0.86.31499	3	20170717	13:01:19.2650	E:/2015Tangaroa/WS/WS13.EV	0.03744	-9999	-999	1	-100	0	-50	1	5	1
87	Region87	agg	2950131	-65.4179	66.2807	-55.2951	-99.9708	-974.785	0	5.3541	15.7755	84	10981	10983	10982	61.1901	61.2147	61.2023	167.938	167.963	167.95	20150223	01:35:09.4740	20150223	01:35:17.4770	20150223	01:35:13.4750	-72.0905	176.657	-72.0903	176.658	-72.0904	176.657	250	8.0.86.31499	3	20170717	13:01:19.2650	E:/2015Tangaroa/WS/WS13.EV	0.03744	-9999	-999	1	-100	0	-50	1	5	1
88	Region88	agg	2950131	-57.0041	636.617	-44.7488	-99.3387	-960.196	0	7.40969	55.7591	155	10994	10997	10995	61.3496	61.3866	61.3618	168.097	168.134	168.11	20150223	01:36:01.4900	20150223	01:36:13.4940	20150223	01:36:05.4910	-72.0895	176.665	-72.0893	176.666	-72.0894	176.665	250	8.0.86.31499	3	20170717	13:01:19.2650	E:/2015Tangaroa/WS/WS13.EV	0.03744	-9999	-999	1	-100	0	-50	1	5	1
89	Region89	agg	2950131	-55.2728	930.082	-41.9891	-99.0495	-960.51	0	7.26628	54.5927	114	11008	11010	11009	61.5215	61.5461	61.5339	168.269	168.294	168.281	20150223	01:36:57.5070	20150223	01:37:05.5090	20150223	01:37:01.5080	-72.0884	176.673	-72.0883	176.674	-72.0884	176.674	250	8.0.86.31499	3	20170717	13:01:19.2650	E:/2015Tangaroa/WS/WS13.EV	0.03744	-9999	-999	1	-100	0	-50	1	5	1
90	Region90	agg	2950131	-53.9077	1005.47	-40.9656	-99.8096	-959.476	0	5.73654	61.859	90	11041	11043	11042	61.9284	61.9529	61.9405	168.676	168.7	168.688	20150223	01:39:09.5480	20150223	01:39:17.5500	20150223	01:39:13.5480	-72.086	176.693	-72.0858	176.695	-72.0859	176.694	250	8.0.86.31499	3	20170717	13:01:19.2650	E:/2015Tangaroa/WS/WS13.EV	0.03744	-9999	-999	1	-100	0	-50	1	5	1
91	Region91	agg	2950131	-59.4395	243.806	-48.4328	-99.0991	-958.239	0	4.97167	64.7898	104	11067	11070	11068	62.2453	62.282	62.2575	168.993	169.029	169.005	20150223	01:40:53.5790	20150223	01:41:05.5830	20150223	01:40:57.5810	-72.0841	176.709	-72.0838	176.711	-72.084	176.71	250	8.0.86.31499	3	20170717	13:01:19.2650	E:/2015Tangaroa/WS/WS13.EV	0.03744	-9999	-999	1	-100	0	-50	1	5	1
92	Region92	agg	2950131	-54.9183	1613.37	-44.1219	-99.4165	-957.574	0	11.6165	69.2099	243	11077	11080	11078	62.3668	62.4035	62.3791	169.114	169.151	169.126	20150223	01:41:33.5910	20150223	01:41:45.5950	20150223	01:41:37.5930	-72.0833	176.715	-72.0831	176.717	-72.0832	176.716	250	8.0.86.31499	3	20170717	13:01:19.2650	E:/2015Tangaroa/WS/WS13.EV	0.03744	-9999	-999	1	-100	0	-50	1	5	1
93	Region93	agg	2950131	-64.6698	112.487	-53.9075	-99.4863	-974.34	0	7.64872	16.3491	120	11089	11091	11090	62.5137	62.538	62.5257	169.261	169.285	169.273	20150223	01:42:21.6060	20150223	01:42:29.6080	20150223	01:42:25.6060	-72.0824	176.723	-72.0822	176.724	-72.0823	176.723	250	8.0.86.31499	3	20170717	13:01:19.2650	E:/2015Tangaroa/WS/WS13.EV	0.03744	-9999	-999	1	-100	0	-50	1	5	1
94	Region94	agg	2950131	-54.6943	978.712	-42.2219	-98.5647	-957.661	0	6.69263	67.1175	105	11114	11116	11115	62.8183	62.8429	62.8305	169.566	169.59	169.578	20150223	01:44:01.6360	20150223	01:44:09.6390	20150223	01:44:05.6370	-72.0805	176.738	-72.0803	176.739	-72.0804	176.739	250	8.0.86.31499	3	20170717	13:01:19.2650	E:/2015Tangaroa/WS/WS13.EV	0.03744	-9999	-999	1	-100	0	-50	1	5	1
95	Region95	agg	2950131	-50.3942	5005.23	-36.4077	-99.459	-958.369	0	12.716	63.9523	266	11119	11122	11120	62.8797	62.9167	62.8921	169.627	169.664	169.639	20150223	01:44:21.6420	20150223	01:44:33.6450	20150223	01:44:25.6430	-72.0801	176.741	-72.0799	176.743	-72.08	176.742	250	8.0.86.31499	3	20170717	13:01:19.2650	E:/2015Tangaroa/WS/WS13.EV	0.03744	-9999	-999	1	-100	0	-50	1	5	1
96	Region96	agg	2950131	-63.6068	181.757	-50.051	-99.5619	-973.511	0	9.67563	16.3971	253	11135	11139	11137	63.0757	63.1244	63.1001	169.823	169.872	169.847	20150223	01:45:25.6600	20150223	01:45:41.6660	20150223	01:45:33.6630	-72.0789	176.751	-72.0785	176.753	-72.0787	176.752	250	8.0.86.31499	3	20170717	13:01:19.2650	E:/2015Tangaroa/WS/WS13.EV	0.03744	-9999	-999	1	-100	0	-50	1	5	1
97	Region97	agg	2950131	-57.6277	991.45	-43.9711	-99.9602	-965.099	0	13.3215	37.5775	209	11135	11137	11136	63.0757	63.1001	63.0876	169.823	169.847	169.835	20150223	01:45:25.6600	20150223	01:45:33.6630	20150223	01:45:29.6620	-72.0789	176.751	-72.0787	176.752	-72.0788	176.751	250	8.0.86.31499	3	20170717	13:01:19.2650	E:/2015Tangaroa/WS/WS13.EV	0.03744	-9999	-999	1	-100	0	-50	1	5	1
98	Region98	agg	2950131	-52.2538	1030.05	-39.3461	-99.5862	-959.502	0	4.01558	58.8564	252	11240	11251	11245	64.3645	64.4997	64.4257	171.111	171.246	171.172	20150223	01:52:25.7890	20150223	01:53:09.8030	20150223	01:52:45.7950	-72.0705	176.815	-72.0696	176.821	-72.0701	176.818	250	8.0.86.31499	3	20170717	13:01:19.2650	E:/2015Tangaroa/WS/WS13.EV	0.03744	-9999	-999	1	-100	0	-50	1	5	1
99	Region99	agg	2950131	-64.6544	118.53	-56.2427	-98.0788	-957.727	0	8.03115	67.978	126	11307	11309	11308	65.1825	65.2067	65.1946	171.929	171.953	171.941	20150223	01:56:53.8720	20150223	01:57:01.8740	20150223	01:56:57.8740	-72.0653	176.855	-72.0652	176.856	-72.0652	176.856	250	8.0.86.31499	3	20170717	13:01:19.2650	E:/2015Tangaroa/WS/WS13.EV	0.03744	-9999	-999	1	-100	0	-50	1	5	1
100	Region100	agg	2950131	-60.1816	316.172	-48.8535	-99.9908	-968.138	0	7.64872	30.308	120	11333	11335	11334	65.4978	65.5222	65.5099	172.245	172.269	172.256	20150223	01:58:37.9030	20150223	01:58:45.9040	20150223	01:58:41.9040	-72.0633	176.871	-72.0632	176.872	-72.0633	176.871	250	8.0.86.31499	3	20170717	13:01:19.2650	E:/2015Tangaroa/WS/WS13.EV	0.03744	-9999	-999	1	-100	0	-50	1	5	1
101	Region101	agg	2950131	-61.1033	204.571	-51.6117	-99.9793	-960.14	0	6.11897	56.5049	96	11368	11370	11369	65.9269	65.9511	65.9388	172.673	172.698	172.686	20150223	02:00:57.9460	20150223	02:01:05.9470	20150223	02:01:01.9470	-72.0606	176.892	-72.0605	176.893	-72.0606	176.893	250	8.0.86.31499	3	20170717	13:01:19.2650	E:/2015Tangaroa/WS/WS13.EV	0.03744	-9999	-999	1	-100	0	-50	1	5	1
102	Region102	agg	2950131	-53.205	1142.65	-36.5038	-99.7209	-958.668	0	5.54532	62.5504	493	11529	11545	11537	67.8836	68.0805	67.9819	174.63	174.827	174.728	20150223	02:11:42.1410	20150223	02:12:46.1600	20150223	02:12:14.1500	-72.0485	176.99	-72.0473	176.999	-72.0479	176.995	250	8.0.86.31499	3	20170717	13:01:19.2650	E:/2015Tangaroa/WS/WS13.EV	0.03744	-9999	-999	1	-100	0	-50	1	5	1
103	Region103	agg	2950131	-54.8179	924.077	-44.1096	-99.572	-967.32	0	6.50141	30.8817	102	11532	11534	11533	67.9203	67.9452	67.9326	174.667	174.692	174.679	20150223	02:11:54.1440	20150223	02:12:02.1470	20150223	02:11:58.1460	-72.0483	176.991	-72.0481	176.993	-72.0482	176.992	250	8.0.86.31499	3	20170717	13:01:19.2650	E:/2015Tangaroa/WS/WS13.EV	0.03744	-9999	-999	1	-100	0	-50	1	5	1
104	Region104	agg	2950131	-66.4375	31.8214	-57.042	-99.0056	-959.3	0	3.2507	59.0315	136	11575	11582	11578	68.4516	68.5376	68.4885	175.198	175.284	175.235	20150223	02:14:46.1970	20150223	02:15:14.2060	20150223	02:14:58.2020	-72.0449	177.018	-72.0444	177.022	-72.0447	177.02	250	8.0.86.31499	3	20170717	13:01:19.2650	E:/2015Tangaroa/WS/WS13.EV	0.03744	-9999	-999	1	-100	0	-50	1	5	1
105	Region105	agg	2950131	-58.3972	378.481	-46.0212	-99.9303	-970.71	0	6.07117	23.9805	127	11650	11653	11651	69.3647	69.4014	69.3772	176.111	176.147	176.123	20150223	02:19:46.2870	20150223	02:19:58.2920	20150223	02:19:50.2890	-72.0392	177.063	-72.039	177.065	-72.0392	177.064	250	8.0.86.31499	3	20170717	13:01:19.2650	E:/2015Tangaroa/WS/WS13.EV	0.03744	-9999	-999	1	-100	0	-50	1	5	1
106	Region106	agg	2950131	-61.4736	316.993	-47.9877	-99.8767	-968.542	0	10.3258	28.5871	162	11662	11664	11663	69.5107	69.5349	69.5227	176.256	176.281	176.269	20150223	02:20:34.3030	20150223	02:20:42.3050	20150223	02:20:38.3040	-72.0383	177.07	-72.0382	177.072	-72.0383	177.071	250	8.0.86.31499	3	20170717	13:01:19.2650	E:/2015Tangaroa/WS/WS13.EV	0.03744	-9999	-999	1	-100	0	-50	1	5	1
107	Region107	agg	2950131	-62.5683	132.31	-50.6335	-99.5045	-982.163	0	5.54532	7.83993	87	11694	11696	11695	69.9034	69.9282	69.9158	176.649	176.674	176.662	20150223	02:22:42.3420	20150223	02:22:50.3450	20150223	02:22:46.3430	-72.0359	177.09	-72.0357	177.091	-72.0358	177.091	250	8.0.86.31499	3	20170717	13:01:19.2650	E:/2015Tangaroa/WS/WS13.EV	0.03744	-9999	-999	1	-100	0	-50	1	5	1
109	Region109	agg	2950131	-65.0648	155.088	-55.3713	-99.5297	-973.655	0	11.5496	15.7419	302	11786	11790	11788	71.034	71.0834	71.0587	177.779	177.828	177.804	20150223	02:28:50.4540	20150223	02:29:06.4590	20150223	02:28:58.4570	-72.0288	177.146	-72.0285	177.149	-72.0287	177.147	250	8.0.86.31499	3	20170717	13:01:19.2650	E:/2015Tangaroa/WS/WS13.EV	0.03744	-9999	-999	1	-100	0	-50	1	5	1
110	Region110	agg	2950131	-56.6583	498.134	-46.0544	-99.5089	-962.633	0	5.3541	46.3703	84	11827	11829	11828	71.536	71.5604	71.5482	178.28	178.305	178.292	20150223	02:31:34.5050	20150223	02:31:42.5070	20150223	02:31:38.5070	-72.0256	177.171	-72.0255	177.172	-72.0256	177.172	250	8.0.86.31499	3	20170717	13:01:19.2650	E:/2015Tangaroa/WS/WS13.EV	0.03744	-9999	-999	1	-100	0	-50	1	5	1
111	Region111	agg	2950131	-60.7917	182.012	-49.188	-99.1101	-971.334	0	5.06728	21.1314	106	11858	11861	11859	71.915	71.9515	71.9273	178.659	178.696	178.671	20150223	02:33:38.5420	20150223	02:33:50.5460	20150223	02:33:42.5430	-72.0232	177.19	-72.023	177.192	-72.0232	177.191	250	8.0.86.31499	3	20170717	13:01:19.2650	E:/2015Tangaroa/WS/WS13.EV	0.03744	-9999	-999	1	-100	0	-50	1	5	1
113	Region113	agg	2950131	-49.7097	3458.55	-37.6251	-99.902	-960.015	0	7.5053	57.7612	157	11894	11897	11895	72.3518	72.3884	72.3641	179.095	179.132	179.108	20150223	02:36:02.6010	20150223	02:36:14.6080	20150223	02:36:06.6030	-72.0205	177.212	-72.0203	177.213	-72.0204	177.212	250	8.0.86.31499	3	20170717	13:01:19.2650	E:/2015Tangaroa/WS/WS13.EV	0.03744	-9999	-999	1	-100	0	-50	1	5	1
114	Region114	agg	2950131	-66.8703	48.2873	-57.9802	-98.9461	-976.629	0	5.44971	12.4862	114	11961	11964	11962	73.1648	73.2017	73.1771	179.908	179.944	179.92	20150223	02:40:30.7390	20150223	02:40:42.7440	20150223	02:40:34.7410	-72.0154	177.252	-72.0152	177.254	-72.0153	177.253	250	8.0.86.31499	3	20170717	13:01:19.2650	E:/2015Tangaroa/WS/WS13.EV	0.03744	-9999	-999	1	-100	0	-50	1	5	1
115	Region115	agg	2950131	-64.5578	86.5693	-54.2588	-99.7444	-978.807	0	5.73654	11.5687	90	11973	11975	11974	73.3118	73.3363	73.324	180.054	180.079	180.067	20150223	02:41:18.7630	20150223	02:41:26.7660	20150223	02:41:22.7650	-72.0145	177.259	-72.0143	177.261	-72.0144	177.26	250	8.0.86.31499	3	20170717	13:01:19.2650	E:/2015Tangaroa/WS/WS13.EV	0.03744	-9999	-999	1	-100	0	-50	1	5	1
116	Region116	agg	2950131	-65.1947	114.634	-54.6073	-99.6276	-975.191	0	8.79602	14.8194	138	11981	11983	11982	73.4093	73.4335	73.4214	180.152	180.176	180.164	20150223	02:41:50.7800	20150223	02:41:58.7830	20150223	02:41:54.7800	-72.0139	177.264	-72.0137	177.265	-72.0138	177.265	250	8.0.86.31499	3	20170717	13:01:19.2650	E:/2015Tangaroa/WS/WS13.EV	0.03744	-9999	-999	1	-100	0	-50	1	5	1
117	Region117	agg	2950131	-60.6433	412.21	-47.3627	-99.9803	-978.223	0	11.0906	11.6626	348	12331	12336	12333	77.6436	77.7037	77.6678	184.382	184.442	184.406	20150223	03:05:11.4590	20150223	03:05:31.4690	20150223	03:05:19.4640	-71.9879	177.475	-71.9875	177.478	-71.9878	177.476	250	8.0.86.31499	3	20170717	13:01:19.2650	E:/2015Tangaroa/WS/WS13.EV	0.03744	-9999	-999	1	-100	0	-50	1	5	1
118	Region118	agg	2950131	-62.5059	268.45	-50.2226	-99.7186	-971.597	0	11.0906	21.512	174	12342	12344	12343	77.7757	77.7998	77.7878	184.514	184.538	184.526	20150223	03:05:55.4800	20150223	03:06:03.4840	20150223	03:05:59.4820	-71.9871	177.481	-71.9869	177.483	-71.987	177.482	250	8.0.86.31499	3	20170717	13:01:19.2650	E:/2015Tangaroa/WS/WS13.EV	0.03744	-9999	-999	1	-100	0	-50	1	5	1
120	Region120	agg	2950131	-60.9195	310.117	-49.5522	-99.8927	-979.44	0	8.89163	9.91249	186	12489	12492	12490	79.538	79.5741	79.5499	186.275	186.311	186.287	20150223	03:15:43.7740	20150223	03:15:55.7810	20150223	03:15:47.7770	-71.9763	177.569	-71.9761	177.571	-71.9762	177.57	250	8.0.86.31499	3	20170717	13:01:19.2650	E:/2015Tangaroa/WS/WS13.EV	0.03744	-9999	-999	1	-100	0	-50	1	5	1
121	Region121	agg	2950131	-62.7216	237.823	-51.0009	-99.9174	-980.734	0	10.3258	10.8038	162	12513	12515	12514	79.8264	79.8505	79.8383	186.564	186.588	186.575	20150223	03:17:19.8220	20150223	03:17:27.8260	20150223	03:17:23.8240	-71.9745	177.583	-71.9743	177.584	-71.9744	177.584	250	8.0.86.31499	3	20170717	13:01:19.2650	E:/2015Tangaroa/WS/WS13.EV	0.03744	-9999	-999	1	-100	0	-50	1	5	1
122	Region122	agg	2950131	-60.0625	349.335	-48.6058	-99.0355	-982.807	0	8.22237	9.17846	129	12523	12525	12524	79.9448	79.9685	79.9572	186.682	186.706	186.694	20150223	03:17:59.8440	20150223	03:18:07.8490	20150223	03:18:03.8460	-71.9737	177.589	-71.9736	177.59	-71.9736	177.59	250	8.0.86.31499	3	20170717	13:01:19.2650	E:/2015Tangaroa/WS/WS13.EV	0.03744	-9999	-999	1	-100	0	-50	1	5	1
123	Region123	agg	2950131	-60.398	312.083	-47.6013	-99.7158	-970.702	0	7.93554	22.5775	166	12560	12563	12561	80.385	80.4212	80.3972	187.122	187.158	187.134	20150223	03:20:27.9230	20150223	03:20:39.9270	20150223	03:20:31.9250	-71.971	177.611	-71.9708	177.613	-71.9709	177.611	250	8.0.86.31499	3	20170717	13:01:19.2650	E:/2015Tangaroa/WS/WS13.EV	0.03744	-9999	-999	1	-100	0	-50	1	5	1
124	Region124	agg	2950131	-65.1893	72.3585	-55.042	-99.7372	-982.19	0	5.54532	7.83993	87	12562	12564	12563	80.4092	80.4333	80.4212	187.146	187.17	187.158	20150223	03:20:35.9250	20150223	03:20:43.9290	20150223	03:20:39.9270	-71.9708	177.612	-71.9707	177.613	-71.9708	177.613	250	8.0.86.31499	3	20170717	13:01:19.2650	E:/2015Tangaroa/WS/WS13.EV	0.03744	-9999	-999	1	-100	0	-50	1	5	1
125	Region125	agg	2950131	-56.6274	465.853	-45.031	-95.4657	-960.161	0	4.97167	56.0121	104	12592	12595	12593	80.7705	80.8063	80.7824	187.507	187.543	187.519	20150223	03:22:35.9750	20150223	03:22:47.9820	20150223	03:22:39.9770	-71.9686	177.63	-71.9683	177.632	-71.9685	177.631	250	8.0.86.31499	3	20170717	13:01:19.2650	E:/2015Tangaroa/WS/WS13.EV	0.03744	-9999	-999	1	-100	0	-50	1	5	1
126	Region126	agg	2950131	-65.8447	59.0044	-51.3009	-99.5605	-980.88	0	5.25849	8.58395	110	12598	12601	12599	80.8425	80.8782	80.8541	187.579	187.615	187.591	20150223	03:22:59.9860	20150223	03:23:11.9920	20150223	03:23:03.9880	-71.9681	177.634	-71.9679	177.635	-71.968	177.634	250	8.0.86.31499	3	20170717	13:01:19.2650	E:/2015Tangaroa/WS/WS13.EV	0.03744	-9999	-999	1	-100	0	-50	1	5	1
127	Region127	agg	2950131	-47.3443	5164.94	-38.2371	-99.321	-961.851	0	6.50141	49.2302	136	12718	12721	12719	82.3031	82.3406	82.3158	189.039	189.076	189.052	20150223	03:31:00.2190	20150223	03:31:12.2250	20150223	03:31:04.2210	-71.959	177.706	-71.9586	177.708	-71.9589	177.706	250	8.0.86.31499	3	20170717	13:01:19.2650	E:/2015Tangaroa/WS/WS13.EV	0.03744	-9999	-999	1	-100	0	-50	1	5	1
128	Region128	agg	2950131	-61.5305	301.283	-52.1701	-99.8821	-980.387	0	9.94333	10.0389	156	12804	12806	12805	83.3636	83.3885	83.3759	190.099	190.124	190.111	20150223	03:36:44.3970	20150223	03:36:52.4010	20150223	03:36:48.4000	-71.9422	177.716	-71.9418	177.716	-71.942	177.716	250	8.0.86.31499	3	20170717	13:01:19.2650	E:/2015Tangaroa/WS/WS13.EV	0.03744	-9999	-999	1	-100	0	-50	1	5	1
129	Region129	agg	2950131	-61.5351	274.92	-49.3285	-99.5427	-979.976	0	9.08285	9.76922	190	12828	12831	12829	83.6647	83.7021	83.6779	190.4	190.438	190.413	20150223	03:38:20.4450	20150223	03:38:32.4480	20150223	03:38:24.4450	-71.9372	177.717	-71.9366	177.717	-71.937	177.717	250	8.0.86.31499	3	20170717	13:01:19.2650	E:/2015Tangaroa/WS/WS13.EV	0.03744	-9999	-999	1	-100	0	-50	1	5	1
130	Region130	agg	2950131	-62.2527	138.601	-52.2854	-99.3334	-982.913	0	5.40191	7.85178	113	12837	12840	12838	83.7775	83.8154	83.7896	190.513	190.55	190.525	20150223	03:38:56.4590	20150223	03:39:08.4650	20150223	03:39:00.4600	-71.9354	177.718	-71.9348	177.718	-71.9352	177.718	250	8.0.86.31499	3	20170717	13:01:19.2650	E:/2015Tangaroa/WS/WS13.EV	0.03744	-9999	-999	1	-100	0	-50	1	5	1
131	Region131	agg	2950131	-52.2993	1407.63	-42.0804	-99.3252	-960.267	0	5.54532	56.2181	87	12861	12863	12862	84.0782	84.1034	84.0908	190.813	190.838	190.826	20150223	03:40:32.5070	20150223	03:40:40.5120	20150223	03:40:36.5090	-71.9304	177.719	-71.93	177.719	-71.9302	177.719	250	8.0.86.31499	3	20170717	13:01:19.2650	E:/2015Tangaroa/WS/WS13.EV	0.03744	-9999	-999	1	-100	0	-50	1	5	1
132	Region132	agg	2950131	-52.3252	1613.38	-37.8323	-99.9864	-959.444	0	6.39385	58.8372	535	12896	12911	12903	84.514	84.6986	84.6002	191.248	191.433	191.335	20150223	03:42:52.5810	20150223	03:43:52.6130	20150223	03:43:20.5960	-71.9232	177.719	-71.9201	177.719	-71.9218	177.719	250	8.0.86.31499	3	20170717	13:01:19.2650	E:/2015Tangaroa/WS/WS13.EV	0.03744	-9999	-999	1	-100	0	-50	1	5	1
133	Region133	agg	2950131	-59.1835	335.696	-47.0992	-99.9451	-972.247	0	6.4536	19.6855	135	12908	12911	12909	84.6618	84.6986	84.6741	191.396	191.433	191.409	20150223	03:43:40.6070	20150223	03:43:52.6130	20150223	03:43:44.6090	-71.9207	177.719	-71.9201	177.719	-71.9205	177.719	250	8.0.86.31499	3	20170717	13:01:19.2650	E:/2015Tangaroa/WS/WS13.EV	0.03744	-9999	-999	1	-100	0	-50	1	5	1
134	Region134	agg	2950131	-49.3789	2567.42	-36.5184	-99.453	-957.423	0	5.16288	69.2209	81	12916	12918	12917	84.7605	84.7851	84.7724	191.495	191.519	191.507	20150223	03:44:12.6220	20150223	03:44:20.6260	20150223	03:44:16.6230	-71.9191	177.719	-71.9187	177.719	-71.9189	177.719	250	8.0.86.31499	3	20170717	13:01:19.2650	E:/2015Tangaroa/WS/WS13.EV	0.03744	-9999	-999	1	-100	0	-50	1	5	1
135	Region135	agg	2950131	-63.9802	95.5877	-53.5717	-99.8832	-973.009	0	5.54532	20.6515	87	12963	12965	12964	85.3465	85.3712	85.3587	192.08	192.105	192.093	20150223	03:47:20.7120	20150223	03:47:28.7150	20150223	03:47:24.7140	-71.9094	177.719	-71.909	177.719	-71.9092	177.719	250	8.0.86.31499	3	20170717	13:01:19.2650	E:/2015Tangaroa/WS/WS13.EV	0.03744	-9999	-999	1	-100	0	-50	1	5	1
136	Region136	agg	2950131	-51.1982	1688.73	-37.5265	-97.2978	-953.791	0	5.16288	89.49	81	12978	12980	12979	85.5343	85.5588	85.5468	192.268	192.293	192.28	20150223	03:48:20.7430	20150223	03:48:28.7480	20150223	03:48:24.7450	-71.9063	177.719	-71.9059	177.719	-71.9061	177.719	250	8.0.86.31499	3	20170717	13:01:19.2650	E:/2015Tangaroa/WS/WS13.EV	0.03744	-9999	-999	1	-100	0	-50	1	5	1
139	Region139	agg	2950131	-62.1902	116.969	-51.5159	-99.3083	-982.253	0	4.49362	7.52666	94	13012	13015	13013	85.9567	85.9941	85.9697	192.69	192.727	192.703	20150223	03:50:36.8120	20150223	03:50:48.8190	20150223	03:50:40.8140	-71.8993	177.719	-71.8986	177.719	-71.899	177.719	250	8.0.86.31499	3	20170717	13:01:19.2650	E:/2015Tangaroa/WS/WS13.EV	0.03744	-9999	-999	1	-100	0	-50	1	5	1
140	Region140	agg	2950131	-59.5527	290.065	-49.3246	-96.7326	-954.335	0	6.07117	87.1111	127	13015	13018	13016	85.9941	86.0318	86.0071	192.727	192.765	192.741	20150223	03:50:48.8190	20150223	03:51:00.8250	20150223	03:50:52.8210	-71.8986	177.719	-71.898	177.719	-71.8984	177.719	250	8.0.86.31499	3	20170717	13:01:19.2650	E:/2015Tangaroa/WS/WS13.EV	0.03744	-9999	-999	1	-100	0	-50	1	5	1
141	Region141	agg	2950131	-56.096	2325.33	-38.0228	-99.9738	-956.4	0	21.9582	72.0123	2756	13028	13051	13039	86.1557	86.4386	86.2917	192.89	193.173	193.026	20150223	03:51:40.8470	20150223	03:53:12.8930	20150223	03:52:24.8680	-71.896	177.719	-71.8913	177.718	-71.8937	177.718	250	8.0.86.31499	3	20170717	13:01:19.2650	E:/2015Tangaroa/WS/WS13.EV	0.03744	-9999	-999	1	-100	0	-50	1	5	1
142	Region142	agg	2950131	-57.4311	878.535	-43.7298	-99.8939	-964.286	0	11.2819	40.393	295	13073	13077	13075	86.7068	86.7554	86.7314	193.441	193.489	193.465	20150223	03:54:40.9370	20150223	03:54:56.9440	20150223	03:54:48.9410	-71.8868	177.718	-71.886	177.718	-71.8864	177.718	250	8.0.86.31499	3	20170717	13:01:19.2650	E:/2015Tangaroa/WS/WS13.EV	0.03744	-9999	-999	1	-100	0	-50	1	5	1
143	Region143	agg	2950131	-56.4515	876.927	-41.4233	-99.8441	-959.816	0	8.98724	57.7736	282	13080	13085	13082	86.792	86.8535	86.8169	193.526	193.587	193.551	20150223	03:55:08.9490	20150223	03:55:28.9600	20150223	03:55:16.9530	-71.8854	177.718	-71.8844	177.718	-71.885	177.718	250	8.0.86.31499	3	20170717	13:01:19.2650	E:/2015Tangaroa/WS/WS13.EV	0.03744	-9999	-999	1	-100	0	-50	1	5	1
144	Region144	agg	2950131	-48.6889	3789.76	-36.7298	-99.4329	-959.654	0	6.50141	61.4766	102	13090	13092	13091	86.9146	86.9392	86.9266	193.648	193.673	193.66	20150223	03:55:48.9700	20150223	03:55:56.9730	20150223	03:55:52.9710	-71.8834	177.718	-71.883	177.718	-71.8832	177.718	250	8.0.86.31499	3	20170717	13:01:19.2650	E:/2015Tangaroa/WS/WS13.EV	0.03744	-9999	-999	1	-100	0	-50	1	5	1
145	Region145	agg	2950131	-57.9142	399.689	-45.2377	-99.1617	-962.342	0	5.73654	49.2386	90	13105	13107	13106	87.0985	87.1234	87.1107	193.832	193.857	193.844	20150223	03:56:48.9990	20150223	03:56:57.0030	20150223	03:56:53.0010	-71.8803	177.718	-71.8799	177.718	-71.8801	177.718	250	8.0.86.31499	3	20170717	13:01:19.2650	E:/2015Tangaroa/WS/WS13.EV	0.03744	-9999	-999	1	-100	0	-50	1	5	1
146	Region146	agg	2950131	-51.0114	2568.28	-35.5848	-99.9874	-958.552	0	7.52124	63.8571	354	13107	13115	13111	87.1234	87.2213	87.1723	193.857	193.955	193.906	20150223	03:56:57.0030	20150223	03:57:29.0200	20150223	03:57:13.0120	-71.8799	177.718	-71.8783	177.718	-71.8791	177.718	250	8.0.86.31499	3	20170717	13:01:19.2650	E:/2015Tangaroa/WS/WS13.EV	0.03744	-9999	-999	1	-100	0	-50	1	5	1
147	Region147	agg	2950131	-54.5002	848.008	-43.187	-99.4037	-956.043	0	5.54532	79.3554	87	13137	13139	13138	87.4924	87.5183	87.5061	194.226	194.251	194.239	20150223	03:58:57.0590	20150223	03:59:05.0620	20150223	03:59:01.0610	-71.8738	177.718	-71.8734	177.718	-71.8736	177.718	250	8.0.86.31499	3	20170717	13:01:19.2650	E:/2015Tangaroa/WS/WS13.EV	0.03744	-9999	-999	1	-100	0	-50	1	5	1
148	Region148	agg	2950131	-51.4922	2104.29	-40.4252	-99.5172	-956.411	0	6.88384	75.1486	144	13149	13152	13150	87.6427	87.6799	87.6549	194.375	194.412	194.387	20150223	03:59:45.0820	20150223	03:59:57.0890	20150223	03:59:49.0850	-71.8713	177.718	-71.8707	177.718	-71.8711	177.718	250	8.0.86.31499	3	20170717	13:01:19.2650	E:/2015Tangaroa/WS/WS13.EV	0.03744	-9999	-999	1	-100	0	-50	1	5	1
150	Region150	agg	2950131	-64.4858	165.471	-51.342	-99.718	-969.364	0	10.7847	25.2408	282	13173	13177	13175	87.9366	87.9858	87.961	194.67	194.719	194.694	20150223	04:01:21.1320	20150223	04:01:37.1410	20150223	04:01:29.1370	-71.8664	177.718	-71.8656	177.717	-71.866	177.718	250	8.0.86.31499	3	20170717	13:01:19.2650	E:/2015Tangaroa/WS/WS13.EV	0.03744	-9999	-999	1	-100	0	-50	1	5	1
151	Region151	agg	2950131	-54.0302	847.173	-43.3986	-99.9936	-958.026	0	4.97167	67.6176	130	13199	13203	13201	88.2551	88.3044	88.2797	194.988	195.037	195.013	20150223	04:03:05.1840	20150223	04:03:21.1930	20150223	04:03:13.1880	-71.8611	177.717	-71.8603	177.717	-71.8607	177.717	250	8.0.86.31499	3	20170717	13:01:19.2650	E:/2015Tangaroa/WS/WS13.EV	0.03744	-9999	-999	1	-100	0	-50	1	5	1
152	Region152	agg	2950131	-52.6246	1366.1	-40.9584	-98.4056	-960.599	0	5.80028	54.786	182	13206	13211	13208	88.3409	88.4021	88.3652	195.074	195.135	195.098	20150223	04:03:33.1990	20150223	04:03:53.2090	20150223	04:03:41.2040	-71.8597	177.717	-71.8587	177.717	-71.8593	177.717	250	8.0.86.31499	3	20170717	13:01:19.2650	E:/2015Tangaroa/WS/WS13.EV	0.03744	-9999	-999	1	-100	0	-50	1	5	1
153	Region153	agg	2950131	-65.2733	75.8675	-54.8661	-98.4687	-977.278	0	5.92776	11.4731	93	13277	13279	13278	89.2127	89.2382	89.2255	195.945	195.971	195.958	20150223	04:08:17.3420	20150223	04:08:25.3460	20150223	04:08:21.3450	-71.8453	177.716	-71.8448	177.716	-71.845	177.716	250	8.0.86.31499	3	20170717	13:01:19.2650	E:/2015Tangaroa/WS/WS13.EV	0.03744	-9999	-999	1	-100	0	-50	1	5	1
154	Region154	agg	2950131	-52.173	1649.07	-39.8349	-96.8255	-956.019	0	6.31019	78.7818	99	13344	13346	13345	90.0373	90.0618	90.0495	196.77	196.794	196.782	20150223	04:12:45.4800	20150223	04:12:53.4840	20150223	04:12:49.4820	-71.8316	177.714	-71.8312	177.714	-71.8314	177.714	250	8.0.86.31499	3	20170717	13:01:19.2650	E:/2015Tangaroa/WS/WS13.EV	0.03744	-9999	-999	1	-100	0	-50	1	5	1
155	Region155	agg	2950131	-52.9884	1242.5	-42.0107	-97.6245	-966.527	0	5.73654	33.3675	90	13365	13367	13366	90.2939	90.3194	90.3068	197.026	197.052	197.039	20150223	04:14:09.5100	20150223	04:14:17.5110	20150223	04:14:13.5110	-71.8273	177.714	-71.8269	177.714	-71.8271	177.714	250	8.0.86.31499	3	20170717	13:01:19.2650	E:/2015Tangaroa/WS/WS13.EV	0.03744	-9999	-999	1	-100	0	-50	1	5	1
156	Region156	agg	2950131	-47.7055	4123.76	-36.5194	-96.076	-960.607	0	5.64093	53.9542	118	13431	13434	13432	91.1104	91.1481	91.123	197.842	197.879	197.854	20150223	04:18:33.5910	20150223	04:18:45.5940	20150223	04:18:37.5910	-71.8138	177.712	-71.8132	177.712	-71.8136	177.712	250	8.0.86.31499	3	20170717	13:01:19.2650	E:/2015Tangaroa/WS/WS13.EV	0.03744	-9999	-999	1	-100	0	-50	1	5	1
158	Region158	agg	2950131	-46.7171	6845.08	-34.7953	-97.0751	-953.226	0	7.4575	91.6934	195	13488	13492	13490	91.8201	91.8693	91.8442	198.551	198.6	198.575	20150223	04:22:21.6600	20150223	04:22:37.6640	20150223	04:22:29.6620	-71.8021	177.71	-71.8012	177.71	-71.8017	177.71	250	8.0.86.31499	3	20170717	13:01:19.2650	E:/2015Tangaroa/WS/WS13.EV	0.03744	-9999	-999	1	-100	0	-50	1	5	1
159	Region159	agg	2950131	-60.4233	199.995	-47.6984	-99.8725	-982.251	0	5.11508	7.73807	107	13498	13501	13499	91.9433	91.9803	91.9556	198.673	198.711	198.686	20150223	04:23:01.6720	20150223	04:23:13.6760	20150223	04:23:05.6730	-71.8	177.71	-71.7994	177.71	-71.7998	177.71	250	8.0.86.31499	3	20170717	13:01:19.2650	E:/2015Tangaroa/WS/WS13.EV	0.03744	-9999	-999	1	-100	0	-50	1	5	1
160	Region160	agg	2950131	-61.5209	223.561	-49.1618	-99.8579	-969.055	0	7.36189	26.1565	308	13500	13507	13503	91.9681	92.055	92.0053	198.698	198.786	198.736	20150223	04:23:09.6750	20150223	04:23:37.6830	20150223	04:23:21.6780	-71.7996	177.71	-71.7982	177.71	-71.799	177.71	250	8.0.86.31499	3	20170717	13:01:19.2650	E:/2015Tangaroa/WS/WS13.EV	0.03744	-9999	-999	1	-100	0	-50	1	5	1
161	Region161	agg	2950131	-50.416	2995.59	-39.5409	-99.5926	-956.939	0	7.64872	71.6111	120	13526	13528	13527	92.2919	92.3163	92.3041	199.022	199.046	199.034	20150223	04:24:53.7060	20150223	04:25:01.7090	20150223	04:24:57.7070	-71.7942	177.709	-71.7938	177.709	-71.794	177.709	250	8.0.86.31499	3	20170717	13:01:19.2650	E:/2015Tangaroa/WS/WS13.EV	0.03744	-9999	-999	1	-100	0	-50	1	5	1
164	Region164	agg	2950131	-48.322	5973.43	-35.8662	-99.4984	-959.392	0	9.41748	59.7512	197	13778	13781	13779	95.4137	95.4512	95.4261	202.141	202.179	202.154	20150223	04:41:42.0130	20150223	04:41:54.0170	20150223	04:41:46.0140	-71.7425	177.701	-71.7419	177.701	-71.7423	177.701	250	8.0.86.31499	3	20170717	13:01:19.2650	E:/2015Tangaroa/WS/WS13.EV	0.03744	-9999	-999	1	-100	0	-50	1	5	1
165	Region165	agg	2950131	-51.3353	2181.7	-39.1051	-98.7012	-959.546	0	6.88384	58.4171	108	13815	13817	13816	95.8718	95.8968	95.8844	202.6	202.625	202.612	20150223	04:44:10.0580	20150223	04:44:18.0600	20150223	04:44:14.0590	-71.7349	177.7	-71.7345	177.7	-71.7347	177.7	250	8.0.86.31499	3	20170717	13:01:19.2650	E:/2015Tangaroa/WS/WS13.EV	0.03744	-9999	-999	1	-100	0	-50	1	5	1
166	Region166	agg	2950131	-59.0917	665.415	-45.8292	-99.9991	-972.367	0	12.5248	18.9539	262	13850	13853	13851	96.3052	96.3427	96.318	203.034	203.071	203.046	20150223	04:46:30.1010	20150223	04:46:42.1040	20150223	04:46:34.1020	-71.7277	177.7	-71.7271	177.7	-71.7275	177.7	250	8.0.86.31499	3	20170717	13:01:19.2650	E:/2015Tangaroa/WS/WS13.EV	0.03744	-9999	-999	1	-100	0	-50	1	5	1
167	Region167	agg	2950131	-64.1151	104.378	-51.5596	-98.8235	-974.833	0	6.24645	14.9111	98	13899	13901	13900	96.9099	96.9349	96.9223	203.639	203.664	203.651	20150223	04:49:46.1600	20150223	04:49:54.1620	20150223	04:49:50.1610	-71.7177	177.699	-71.7173	177.699	-71.7175	177.699	250	8.0.86.31499	3	20170717	13:01:19.2650	E:/2015Tangaroa/WS/WS13.EV	0.03744	-9999	-999	1	-100	0	-50	1	5	1
168	Region168	agg	2950131	-61.3181	162.246	-49.6035	-98.3544	-969.762	0	5.09915	24.4448	80	13994	13996	13995	98.089	98.1138	98.1015	204.812	204.837	204.825	20150223	04:56:06.2750	20150223	04:56:14.2770	20150223	04:56:10.2770	-71.6982	177.698	-71.6978	177.698	-71.698	177.698	250	8.0.86.31499	3	20170717	13:01:19.2650	E:/2015Tangaroa/WS/WS13.EV	0.03744	-9999	-999	1	-100	0	-50	1	5	1
169	Region169	agg	2950131	-54.9415	1056.65	-42.3538	-99.9536	-964.496	0	7.64872	40.2514	120	14144	14146	14145	99.9399	99.9648	99.9528	206.66	206.685	206.673	20150223	05:06:06.4470	20150223	05:06:14.4490	20150223	05:06:10.4480	-71.6675	177.695	-71.6671	177.695	-71.6673	177.695	250	8.0.86.31499	3	20170717	13:01:19.2650	E:/2015Tangaroa/WS/WS13.EV	0.03744	-9999	-999	1	-100	0	-50	1	5	1
171	Region171	agg	2950131	-43.9937	15608.1	-30.4726	-97.0698	-954.277	0	9.08285	88.7603	190	14217	14220	14218	100.844	100.881	100.857	207.564	207.602	207.577	20150223	05:10:58.5070	20150223	05:11:10.5090	20150223	05:11:02.5080	-71.6526	177.694	-71.6519	177.694	-71.6523	177.694	250	8.0.86.31499	3	20170717	13:01:19.2650	E:/2015Tangaroa/WS/WS13.EV	0.03744	-9999	-999	1	-100	0	-50	1	5	1
173	Region173	agg	2950131	-48.7824	3518.15	-35.8315	-98.6554	-960.727	0	6.16678	54.1191	129	14299	14302	14300	101.847	101.883	101.857	208.567	208.604	208.58	20150223	05:16:26.5740	20150223	05:16:38.5760	20150223	05:16:30.5750	-71.6359	177.693	-71.6353	177.693	-71.6358	177.693	250	8.0.86.31499	3	20170717	13:01:19.2650	E:/2015Tangaroa/WS/WS13.EV	0.03744	-9999	-999	1	-100	0	-50	1	5	1
174	Region174	agg	2950131	-51.3418	3086.13	-36.4433	-97.7621	-956.259	0	9.75211	75.3146	204	14339	14342	14340	102.343	102.381	102.356	209.064	209.101	209.077	20150223	05:19:06.6060	20150223	05:19:18.6080	20150223	05:19:10.6070	-71.6277	177.693	-71.6271	177.693	-71.6275	177.693	250	8.0.86.31499	3	20170717	13:01:19.2650	E:/2015Tangaroa/WS/WS13.EV	0.03744	-9999	-999	1	-100	0	-50	1	5	1
175	Region175	agg	2950131	-57.0728	501.303	-44.8846	-93.7606	-953.739	0	5.92776	97.5211	93	14481	14483	14482	104.101	104.125	104.113	210.82	210.844	210.832	20150223	05:28:34.7410	20150223	05:28:42.7440	20150223	05:28:38.7430	-71.5986	177.692	-71.5982	177.692	-71.5984	177.692	250	8.0.86.31499	3	20170717	13:01:19.2650	E:/2015Tangaroa/WS/WS13.EV	0.03744	-9999	-999	1	-100	0	-50	1	5	1
176	Region176	agg	2950131	-58.0088	351.968	-46.5403	-99.5948	-959.404	0	5.16288	61.381	81	14647	14649	14648	106.154	106.179	106.167	212.873	212.898	212.885	20150223	05:39:39.0100	20150223	05:39:47.0140	20150223	05:39:43.0120	-71.5645	177.691	-71.5641	177.691	-71.5643	177.691	250	8.0.86.31499	3	20170717	13:01:19.2650	E:/2015Tangaroa/WS/WS13.EV	0.03744	-9999	-999	1	-100	0	-50	1	5	1
177	Region177	agg	2950131	-49.6179	2902.42	-36.8446	-99.1483	-958.707	0	6.16678	63.2976	129	14656	14659	14657	106.266	106.304	106.278	212.983	213.02	212.996	20150223	05:40:15.0270	20150223	05:40:27.0330	20150223	05:40:19.0290	-71.5627	177.691	-71.562	177.691	-71.5625	177.691	250	8.0.86.31499	3	20170717	13:01:19.2650	E:/2015Tangaroa/WS/WS13.EV	0.03744	-9999	-999	1	-100	0	-50	1	5	1
179	Region179	agg	2950131	-57.0259	535.361	-44.0282	-98.0836	-975.291	0	6.26239	16.0448	131	14730	14733	14731	107.187	107.224	107.2	213.901	213.937	213.913	20150223	05:45:11.1460	20150223	05:45:23.1520	20150223	05:45:15.1480	-71.5474	177.691	-71.5468	177.691	-71.5472	177.691	250	8.0.86.31499	3	20170717	13:01:19.2650	E:/2015Tangaroa/WS/WS13.EV	0.03744	-9999	-999	1	-100	0	-50	1	5	1
181	Region181	agg	2950131	-63.587	79.3853	-50.3485	-99.9872	-970.542	0	4.20679	23.7154	88	14830	14833	14831	108.417	108.453	108.429	215.13	215.167	215.143	20150223	05:51:51.2630	20150223	05:52:03.2660	20150223	05:51:55.2640	-71.527	177.692	-71.5264	177.692	-71.5268	177.692	250	8.0.86.31499	3	20170717	13:01:19.2650	E:/2015Tangaroa/WS/WS13.EV	0.03744	-9999	-999	1	-100	0	-50	1	5	1
182	Region182	agg	2950131	-46.2536	5663.22	-33.16	-99.7894	-958.727	0	5.54532	66.1614	87	14875	14877	14876	108.973	108.998	108.985	215.683	215.708	215.695	20150223	05:54:51.2990	20150223	05:54:59.3010	20150223	05:54:55.3000	-71.5179	177.692	-71.5175	177.691	-71.5177	177.691	250	8.0.86.31499	3	20170717	13:01:19.2650	E:/2015Tangaroa/WS/WS13.EV	0.03744	-9999	-999	1	-100	0	-50	1	5	1
183	Region183	agg	2950131	-64.1035	113.737	-51.3663	-99.9587	-970.464	0	6.78824	24.9001	142	14881	14884	14882	109.046	109.084	109.059	215.757	215.794	215.769	20150223	05:55:15.3040	20150223	05:55:27.3060	20150223	05:55:19.3050	-71.5166	177.691	-71.516	177.691	-71.5164	177.691	250	8.0.86.31499	3	20170717	13:01:19.2650	E:/2015Tangaroa/WS/WS13.EV	0.03744	-9999	-999	1	-100	0	-50	1	5	1
184	Region184	agg	2950131	-48.5183	4057.51	-37.5305	-97.1926	-956.479	0	6.69263	75.7223	105	14929	14931	14930	109.642	109.667	109.655	216.35	216.375	216.362	20150223	05:58:27.3430	20150223	05:58:35.3440	20150223	05:58:31.3440	-71.5068	177.691	-71.5064	177.691	-71.5066	177.691	250	8.0.86.31499	3	20170717	13:01:19.2650	E:/2015Tangaroa/WS/WS13.EV	0.03744	-9999	-999	1	-100	0	-50	1	5	1
185	Region185	agg	2950131	-57.1041	449.54	-45.856	-98.3717	-968.229	0	5.3541	28.5871	84	14974	14976	14975	110.201	110.225	110.213	216.908	216.933	216.92	20150223	06:01:27.3800	20150223	06:01:35.3810	20150223	06:01:31.3800	-71.4975	177.691	-71.4971	177.691	-71.4973	177.691	250	8.0.86.31499	3	20170717	13:01:19.2650	E:/2015Tangaroa/WS/WS13.EV	0.03744	-9999	-999	1	-100	0	-50	1	5	1
186	Region186	agg	2950131	-58.7264	353.617	-46.5891	-99.9192	-972.561	0	6.11897	19.7911	96	14993	14995	14994	110.434	110.459	110.446	217.141	217.166	217.154	20150223	06:02:43.3950	20150223	06:02:51.3970	20150223	06:02:47.3960	-71.4937	177.691	-71.4932	177.691	-71.4934	177.691	250	8.0.86.31499	3	20170717	13:01:19.2650	E:/2015Tangaroa/WS/WS13.EV	0.03744	-9999	-999	1	-100	0	-50	1	5	1
187	Region187	agg	2950131	-55.2385	557.543	-41.6996	-97.6802	-965.964	0	4.32153	35.0318	113	14994	14998	14996	110.446	110.495	110.471	217.154	217.203	217.178	20150223	06:02:47.3960	20150223	06:03:03.4000	20150223	06:02:55.3980	-71.4934	177.691	-71.4926	177.691	-71.493	177.691	250	8.0.86.31499	3	20170717	13:01:19.2650	E:/2015Tangaroa/WS/WS13.EV	0.03744	-9999	-999	1	-100	0	-50	1	5	1
188	Region188	agg	2950131	-61.796	158.058	-53.2519	-99.789	-965.878	0	5.54532	35.1841	87	15059	15061	15060	111.247	111.271	111.259	217.955	217.98	217.967	20150223	06:07:07.4650	20150223	06:07:15.4680	20150223	06:07:11.4670	-71.4802	177.691	-71.4798	177.691	-71.48	177.691	250	8.0.86.31499	3	20170717	13:01:19.2650	E:/2015Tangaroa/WS/WS13.EV	0.03744	-9999	-999	1	-100	0	-50	1	5	1
189	Region189	agg	2950131	-63.2721	104.754	-53.8908	-99.7735	-959.377	0	5.16288	59.66	81	15899	15901	15900	121.638	121.663	121.65	228.336	228.361	228.349	20150223	07:03:08.4860	20150223	07:03:16.4870	20150223	07:03:12.4870	-71.3079	177.703	-71.3075	177.703	-71.3077	177.703	250	8.0.86.31499	3	20170717	13:01:19.2650	E:/2015Tangaroa/WS/WS13.EV	0.03744	-9999	-999	1	-100	0	-50	1	5	1
190	Region190	agg	2950131	-48.6911	15596.9	-35.5629	-99.6901	-969.035	0	26.7705	24.7627	420	16438	16440	16439	128.32	128.345	128.332	235.014	235.039	235.026	20150223	07:39:05.1430	20150223	07:39:13.1450	20150223	07:39:09.1440	-71.1971	177.712	-71.1967	177.712	-71.1969	177.712	250	8.0.86.31499	3	20170717	13:01:19.2650	E:/2015Tangaroa/WS/WS13.EV	0.03744	-9999	-999	1	-100	0	-50	1	5	1
192	Region192	agg	2950131	-55.2761	1828.2	-41.735	-99.36	-968.619	0	14.2935	26.7098	299	16454	16457	16455	128.517	128.554	128.53	235.211	235.248	235.224	20150223	07:40:09.1620	20150223	07:40:21.1650	20150223	07:40:13.1630	-71.1938	177.712	-71.1932	177.712	-71.1936	177.712	250	8.0.86.31499	3	20170717	13:01:19.2650	E:/2015Tangaroa/WS/WS13.EV	0.03744	-9999	-999	1	-100	0	-50	1	5	1
193	Region193	agg	2950131	-47.7218	14204.8	-35.9918	-99.7613	-966.827	0	19.5042	31.4553	306	17037	17039	17038	135.737	135.761	135.749	242.424	242.449	242.436	20150223	08:19:01.7840	20150223	08:19:09.7860	20150223	08:19:05.7850	-71.0741	177.721	-71.0737	177.721	-71.0739	177.721	250	8.0.86.31499	3	20170717	13:01:19.2650	E:/2015Tangaroa/WS/WS13.EV	0.03744	-9999	-999	1	-100	0	-50	1	5	1
194	Region194	agg	2950131	-51.95	1735.95	-38.8213	-99.7899	-968.853	0	6.31019	27.1529	99	17402	17404	17403	140.225	140.251	140.238	246.911	246.936	246.923	20150223	08:43:22.0830	20150223	08:43:30.0840	20150223	08:43:26.0840	-70.9997	177.729	-70.9993	177.729	-70.9995	177.729	250	8.0.86.31499	3	20170717	13:01:19.2650	E:/2015Tangaroa/WS/WS13.EV	0.03744	-9999	-999	1	-100	0	-50	1	5	1
195	Region195	agg	2950131	-61.3582	162.767	-50.7422	-99.7742	-981.121	0	5.16288	7.64872	81	17830	17832	17831	145.43	145.455	145.443	252.111	252.136	252.124	20150223	09:11:54.4760	20150223	09:12:02.4790	20150223	09:11:58.4770	-70.9162	177.758	-70.9157	177.758	-70.9159	177.758	250	8.0.86.31499	3	20170717	13:01:19.2650	E:/2015Tangaroa/WS/WS13.EV	0.03744	-9999	-999	1	-100	0	-50	1	5	1
196	Region196	agg	2950131	-55.9179	764.787	-45.6857	-99.9846	-980.018	0	6.93165	8.55733	145	17931	17934	17932	146.669	146.706	146.682	253.35	253.387	253.363	20150223	09:18:38.5990	20150223	09:18:50.6030	20150223	09:18:42.6010	-70.8956	177.761	-70.895	177.761	-70.8954	177.761	250	8.0.86.31499	3	20170717	13:01:19.2650	E:/2015Tangaroa/WS/WS13.EV	0.03744	-9999	-999	1	-100	0	-50	1	5	1
197	Region197	agg	2950131	-49.2247	5049.44	-37.001	-99.7886	-962.384	0	9.79992	47.3941	205	18520	18523	18521	153.947	153.983	153.959	260.624	260.66	260.636	20150223	09:57:55.3160	20150223	09:58:07.3190	20150223	09:57:59.3180	-70.775	177.776	-70.7744	177.776	-70.7748	177.776	250	8.0.86.31499	3	20170717	13:01:19.2650	E:/2015Tangaroa/WS/WS13.EV	0.03744	-9999	-999	1	-100	0	-50	1	5	1
198	Region198	agg	2950131	-50.6719	2259.35	-39.5279	-98.854	-972.186	0	6.11897	19.4086	96	18668	18670	18669	155.774	155.799	155.786	262.448	262.473	262.461	20150223	10:07:47.4960	20150223	10:07:55.4990	20150223	10:07:51.4980	-70.7447	177.779	-70.7443	177.779	-70.7445	177.779	250	8.0.86.31499	3	20170717	13:01:19.2650	E:/2015Tangaroa/WS/WS13.EV	0.03744	-9999	-999	1	-100	0	-50	1	5	1
199	Region199	agg	2950131	-58.1018	382.791	-46.1328	-99.5717	-981.056	0	5.73654	7.93554	90	21163	21165	21164	180.496	180.515	180.506	287.14	287.159	287.149	20150223	12:54:10.2350	20150223	12:54:18.2370	20150223	12:54:14.2360	-70.3769	178.25	-70.3766	178.25	-70.3768	178.25	250	8.0.86.31499	3	20170717	13:01:19.2650	E:/2015Tangaroa/WS/WS13.EV	0.03744	-9999	-999	1	-100	0	-50	1	5	1
200	Region200	agg	2950131	-50.5141	2580.89	-35.8552	-99.8075	-980.042	0	6.74043	8.49903	141	23614	23617	23615	203.763	203.816	203.781	310.405	310.459	310.423	20150223	15:40:42.9490	20150223	15:41:03.1030	20150223	15:40:49.6690	-70.0281	178.668	-70.0272	178.668	-70.0278	178.668	250	8.0.86.31499	3	20170717	13:01:19.2650	E:/2015Tangaroa/WS/WS13.EV	0.03744	-9999	-999	1	-100	0	-50	1	5	1
201	Region201	agg	2950131	-57.8716	363.268	-48.2699	-99.8064	-981.198	0	5.16288	7.64872	81	23635	23637	23636	204.107	204.137	204.122	310.75	310.779	310.764	20150223	15:42:52.3640	20150223	15:43:03.4680	20150223	15:42:57.9150	-70.0224	178.668	-70.0219	178.668	-70.0222	178.668	250	8.0.86.31499	3	20170717	13:01:19.2650	E:/2015Tangaroa/WS/WS13.EV	0.03744	-9999	-999	1	-100	0	-50	1	5	1
202	Region202	agg	2950131	-40.7094	34998.2	-29.4667	-99.7811	-970.739	0	9.5609	21.8945	150	23671	23673	23672	204.679	204.708	204.693	311.321	311.351	311.336	20150223	15:46:27.4180	20150223	15:46:38.5000	20150223	15:46:32.9600	-70.0129	178.668	-70.0124	178.669	-70.0127	178.669	250	8.0.86.31499	3	20170717	13:01:19.2650	E:/2015Tangaroa/WS/WS13.EV	0.03744	-9999	-999	1	-100	0	-50	1	5	1
203	Region203	agg	2950131	-60.7908	192.353	-49.7624	-99.8982	-975.591	0	5.3541	14.0545	84	23859	23861	23860	207.737	207.767	207.752	314.381	314.412	314.397	20150223	16:05:05.2790	20150223	16:05:16.3420	20150223	16:05:10.8100	-69.9678	178.63	-69.9674	178.628	-69.9676	178.629	250	8.0.86.31499	3	20170717	13:01:19.2650	E:/2015Tangaroa/WS/WS13.EV	0.03744	-9999	-999	1	-100	0	-50	1	5	1
204	Region204	agg	2950131	-52.9026	3900.48	-39.1541	-99.817	-968.751	0	17.6558	26.3246	277	23884	23886	23885	208.133	208.165	208.148	314.777	314.808	314.793	20150223	16:07:28.3190	20150223	16:07:39.6320	20150223	16:07:33.9910	-69.9623	178.619	-69.9618	178.619	-69.9621	178.619	250	8.0.86.31499	3	20170717	13:01:19.2650	E:/2015Tangaroa/WS/WS13.EV	0.03744	-9999	-999	1	-100	0	-50	1	5	1
205	Region205	agg	2950131	-46.7669	11355.4	-34.4537	-99.691	-966.654	0	12.5142	32.297	589	23934	23942	23938	208.989	209.117	209.051	315.633	315.761	315.695	20150223	16:12:31.3330	20150223	16:13:16.8350	20150223	16:12:53.4990	-69.9496	178.601	-69.9477	178.598	-69.9487	178.599	250	8.0.86.31499	3	20170717	13:01:19.2650	E:/2015Tangaroa/WS/WS13.EV	0.03744	-9999	-999	1	-100	0	-50	1	5	1
206	Region206	agg	2950131	-48.5074	4764.96	-38.1225	-99.6888	-966.956	0	7.83993	31.7422	123	23945	23947	23946	209.171	209.21	209.191	315.815	315.853	315.834	20150223	16:13:35.8170	20150223	16:13:49.2390	20150223	16:13:42.5280	-69.9469	178.597	-69.9464	178.596	-69.9467	178.596	250	8.0.86.31499	3	20170717	13:01:19.2650	E:/2015Tangaroa/WS/WS13.EV	0.03744	-9999	-999	1	-100	0	-50	1	5	1
207	Region207	agg	2950131	-47.6906	4348.3	-38.2092	-99.364	-966.89	0	5.92776	32.1832	124	23949	23952	23950	209.248	209.306	209.267	315.892	315.949	315.911	20150223	16:14:02.6600	20150223	16:14:22.8020	20150223	16:14:09.3710	-69.9458	178.595	-69.945	178.594	-69.9455	178.595	250	8.0.86.31499	3	20170717	13:01:19.2650	E:/2015Tangaroa/WS/WS13.EV	0.03744	-9999	-999	1	-100	0	-50	1	5	1
208	Region208	agg	2950131	-53.1367	2001.35	-41.4861	-99.4453	-966.069	0	9.5609	34.8973	150	23966	23968	23967	209.568	209.606	209.587	316.212	316.25	316.231	20150223	16:15:54.5250	20150223	16:16:07.9560	20150223	16:16:01.2360	-69.9411	178.588	-69.9405	178.587	-69.9408	178.588	250	8.0.86.31499	3	20170717	13:01:19.2650	E:/2015Tangaroa/WS/WS13.EV	0.03744	-9999	-999	1	-100	0	-50	1	5	1
209	Region209	agg	2950131	-49.2345	4423.7	-35.1022	-99.9256	-968.106	0	8.60481	28.1895	630	23975	23988	23981	209.738	209.943	209.832	316.382	316.587	316.476	20150223	16:16:54.9320	20150223	16:18:07.4250	20150223	16:17:28.1890	-69.9386	178.584	-69.9355	178.58	-69.9372	178.582	250	8.0.86.31499	3	20170717	13:01:19.2650	E:/2015Tangaroa/WS/WS13.EV	0.03744	-9999	-999	1	-100	0	-50	1	5	1
210	Region210	agg	2950131	-50.2662	6108.4	-38.6987	-99.5098	-967.038	0	15.068	30.773	394	23990	23994	23992	209.975	210.038	210.006	316.618	316.681	316.65	20150223	16:18:18.5180	20150223	16:18:40.7140	20150223	16:18:29.6100	-69.935	178.579	-69.9341	178.578	-69.9346	178.578	250	8.0.86.31499	3	20170717	13:01:19.2650	E:/2015Tangaroa/WS/WS13.EV	0.03744	-9999	-999	1	-100	0	-50	1	5	1
211	Region211	agg	2950131	-47.7891	8592.99	-34.4186	-99.7002	-970.469	0	11.983	22.1294	376	24006	24011	24008	210.25	210.336	210.283	316.894	316.98	316.927	20150223	16:19:55.4480	20150223	16:20:25.6570	20150223	16:20:07.1220	-69.931	178.573	-69.9297	178.571	-69.9305	178.572	250	8.0.86.31499	3	20170717	13:01:19.2650	E:/2015Tangaroa/WS/WS13.EV	0.03744	-9999	-999	1	-100	0	-50	1	5	1
212	Region212	agg	2950131	-52.5398	2204.34	-37.7013	-99.8809	-968.886	0	9.17846	26.2606	384	24025	24032	24028	210.576	210.69	210.623	317.22	317.334	317.267	20150223	16:21:50.3390	20150223	16:22:30.3840	20150223	16:22:07.0220	-69.9261	178.566	-69.9245	178.563	-69.9255	178.565	250	8.0.86.31499	3	20170717	13:01:19.2650	E:/2015Tangaroa/WS/WS13.EV	0.03744	-9999	-999	1	-100	0	-50	1	5	1
213	Region213	agg	2950131	-58.6875	323.349	-47.9061	-98.6395	-970.007	0	5.54532	24.4759	87	24040	24042	24041	210.824	210.855	210.839	317.468	317.5	317.484	20150223	16:23:17.1140	20150223	16:23:28.2160	20150223	16:23:22.6650	-69.9225	178.56	-69.922	178.56	-69.9223	178.56	250	8.0.86.31499	3	20170717	13:01:19.2650	E:/2015Tangaroa/WS/WS13.EV	0.03744	-9999	-999	1	-100	0	-50	1	5	1
214	Region214	agg	2950131	-54.8548	1015.08	-38.811	-99.9331	-969.536	0	7.20254	25.5961	339	24047	24055	24051	210.935	211.076	211.003	317.58	317.721	317.647	20150223	16:23:55.9300	20150223	16:24:45.0690	20150223	16:24:19.3840	-69.9208	178.558	-69.9188	178.555	-69.9198	178.557	250	8.0.86.31499	3	20170717	13:01:19.2650	E:/2015Tangaroa/WS/WS13.EV	0.03744	-9999	-999	1	-100	0	-50	1	5	1
215	Region215	agg	2950131	-57.1708	569.175	-46.2413	-99.9443	-964.476	0	6.88384	39.8689	108	24050	24052	24051	210.987	211.019	211.003	317.631	317.663	317.647	20150223	16:24:13.8440	20150223	16:24:24.9250	20150223	16:24:19.3840	-69.9201	178.557	-69.9196	178.556	-69.9198	178.557	250	8.0.86.31499	3	20170717	13:01:19.2650	E:/2015Tangaroa/WS/WS13.EV	0.03744	-9999	-999	1	-100	0	-50	1	5	1
216	Region216	agg	2950131	-51.4089	2919.63	-35.9981	-95.5426	-954.22	0	9.36968	91.9758	294	24094	24099	24096	211.744	211.831	211.776	318.388	318.475	318.42	20150223	16:28:37.9380	20150223	16:29:08.0230	20150223	16:28:49.0420	-69.9089	178.54	-69.9076	178.539	-69.9084	178.54	250	8.0.86.31499	3	20170717	13:01:19.2650	E:/2015Tangaroa/WS/WS13.EV	0.03744	-9999	-999	1	-100	0	-50	1	5	1
217	Region217	agg	2950131	-50.5846	8212.32	-33.7874	-99.6459	-958.175	0	21.7988	64.7273	342	24098	24100	24099	211.812	211.851	211.831	318.456	318.495	318.475	20150223	16:29:01.3120	20150223	16:29:14.7430	20150223	16:29:08.0230	-69.9079	178.539	-69.9073	178.538	-69.9076	178.539	250	8.0.86.31499	3	20170717	13:01:19.2650	E:/2015Tangaroa/WS/WS13.EV	0.03744	-9999	-999	1	-100	0	-50	1	5	1
218	Region218	agg	2950131	-48.0185	7179.68	-35.1976	-93.4393	-951.52	0	10.5552	107.061	276	24111	24115	24113	212.043	212.109	212.076	318.687	318.753	318.72	20150223	16:30:20.6510	20150223	16:30:43.0460	20150223	16:30:31.9220	-69.9044	178.534	-69.9035	178.532	-69.904	178.533	250	8.0.86.31499	3	20170717	13:01:19.2650	E:/2015Tangaroa/WS/WS13.EV	0.03744	-9999	-999	1	-100	0	-50	1	5	1
219	Region219	agg	2950131	-49.1342	11770.1	-33.2005	-99.8965	-967.937	0	22.3725	28.4915	351	24127	24129	24128	212.326	212.358	212.342	318.97	319.002	318.986	20150223	16:31:56.6710	20150223	16:32:07.7730	20150223	16:32:02.2220	-69.9003	178.528	-69.8998	178.527	-69.9	178.527	250	8.0.86.31499	3	20170717	13:01:19.2650	E:/2015Tangaroa/WS/WS13.EV	0.03744	-9999	-999	1	-100	0	-50	1	5	1
220	Region220	agg	2950131	-42.1749	24725	-29.8013	-92.5448	-951.975	0	9.46529	103.895	198	24132	24135	24133	212.407	212.457	212.424	319.051	319.1	319.067	20150223	16:32:24.4270	20150223	16:32:41.0820	20150223	16:32:29.9790	-69.899	178.526	-69.8983	178.525	-69.8988	178.526	250	8.0.86.31499	3	20170717	13:01:19.2650	E:/2015Tangaroa/WS/WS13.EV	0.03744	-9999	-999	1	-100	0	-50	1	5	1
221	Region221	agg	2950131	-51.7113	2167.48	-41.0457	-94.4582	-953.817	0	7.4575	94.2704	117	24149	24151	24150	212.718	212.751	212.734	319.362	319.394	319.378	20150223	16:34:10.4240	20150223	16:34:21.5270	20150223	16:34:15.9750	-69.8944	178.519	-69.894	178.518	-69.8942	178.519	250	8.0.86.31499	3	20170717	13:01:19.2650	E:/2015Tangaroa/WS/WS13.EV	0.03744	-9999	-999	1	-100	0	-50	1	5	1
222	Region222	agg	2950131	-55.228	1879.48	-42.0832	-97.2036	-956.113	0	14.5326	77.7301	228	24150	24152	24151	212.734	212.767	212.751	319.378	319.411	319.394	20150223	16:34:15.9750	20150223	16:34:27.0770	20150223	16:34:21.5270	-69.8942	178.519	-69.8937	178.518	-69.894	178.518	250	8.0.86.31499	3	20170717	13:01:19.2650	E:/2015Tangaroa/WS/WS13.EV	0.03744	-9999	-999	1	-100	0	-50	1	5	1
223	Region223	agg	2950131	-50.3987	2556.42	-38.896	-94.3785	-953.977	0	6.50141	94.1748	102	24168	24170	24169	213.051	213.083	213.066	319.694	319.727	319.71	20150223	16:36:02.8850	20150223	16:36:13.9880	20150223	16:36:08.4370	-69.8895	178.512	-69.889	178.511	-69.8893	178.512	250	8.0.86.31499	3	20170717	13:01:19.2650	E:/2015Tangaroa/WS/WS13.EV	0.03744	-9999	-999	1	-100	0	-50	1	5	1
224	Region224	agg	2950131	-54.0946	1829.93	-43.2307	-99.746	-963.294	0	10.8994	43.5977	171	24232	24234	24233	214.208	214.241	214.225	320.852	320.885	320.868	20150223	16:42:38.5340	20150223	16:42:49.6150	20150223	16:42:44.0740	-69.8723	178.487	-69.8718	178.486	-69.8721	178.487	250	8.0.86.31499	3	20170717	13:01:19.2650	E:/2015Tangaroa/WS/WS13.EV	0.03744	-9999	-999	1	-100	0	-50	1	5	1
225	Region225	agg	2950131	-50.4794	7306.6	-37.9956	-99.8422	-963.224	0	18.9306	43.2152	297	24262	24264	24263	214.742	214.773	214.758	321.384	321.417	321.401	20150223	16:45:39.1060	20150223	16:45:50.2090	20150223	16:45:44.6580	-69.8644	178.476	-69.8639	178.475	-69.8642	178.475	250	8.0.86.31499	3	20170717	13:01:19.2650	E:/2015Tangaroa/WS/WS13.EV	0.03744	-9999	-999	1	-100	0	-50	1	5	1
226	Region226	agg	2950131	-48.5361	15572.1	-33.7678	-99.9846	-967.254	0	25.7905	27.5422	2158	24283	24298	24290	215.102	215.394	215.237	321.745	322.038	321.88	20150223	16:47:42.7130	20150223	16:49:22.3460	20150223	16:48:28.5900	-69.859	178.468	-69.8547	178.462	-69.857	178.465	250	8.0.86.31499	3	20170717	13:01:19.2650	E:/2015Tangaroa/WS/WS13.EV	0.03744	-9999	-999	1	-100	0	-50	1	5	1
227	Region227	agg	2950131	-51.2703	9919.61	-35.5469	-99.6594	-968.285	0	30.8339	24.6209	645	24299	24302	24300	215.414	215.473	215.434	322.057	322.116	322.077	20150223	16:49:29.0570	20150223	16:49:49.2090	20150223	16:49:35.7670	-69.8544	178.461	-69.8535	178.46	-69.8541	178.461	250	8.0.86.31499	3	20170717	13:01:19.2650	E:/2015Tangaroa/WS/WS13.EV	0.03744	-9999	-999	1	-100	0	-50	1	5	1
228	Region228	agg	2950131	-52.1024	6825.32	-32.414	-99.9705	-969.463	0	25.696	21.7305	2822	24309	24329	24319	215.609	216.002	215.804	322.252	322.645	322.446	20150223	16:50:36.2140	20150223	16:52:50.5490	20150223	16:51:43.3920	-69.8515	178.457	-69.8456	178.449	-69.8486	178.453	250	8.0.86.31499	3	20170717	13:01:19.2650	E:/2015Tangaroa/WS/WS13.EV	0.03744	-9999	-999	1	-100	0	-50	1	5	1
229	Region229	agg	2950131	-50.0131	4502.84	-35.1969	-99.9931	-970.639	0	10.4787	22.7375	548	24365	24374	24369	216.702	216.876	216.778	323.346	323.52	323.422	20150223	16:56:48.8380	20150223	16:57:48.1250	20150223	16:57:14.5520	-69.8352	178.434	-69.8326	178.43	-69.8341	178.432	250	8.0.86.31499	3	20170717	13:01:19.2650	E:/2015Tangaroa/WS/WS13.EV	0.03744	-9999	-999	1	-100	0	-50	1	5	1
230	Region230	agg	2950131	-54.0764	870.45	-43.7738	-96.5422	-953.888	0	5.16288	90.8285	81	24385	24387	24386	217.062	217.093	217.079	323.706	323.737	323.723	20150223	16:58:58.4960	20150223	16:59:10.7700	20150223	16:59:05.2180	-69.8298	178.426	-69.8294	178.426	-69.8296	178.426	250	8.0.86.31499	3	20170717	13:01:19.2650	E:/2015Tangaroa/WS/WS13.EV	0.03744	-9999	-999	1	-100	0	-50	1	5	1
231	Region231	agg	2950131	-54.9415	1849.13	-43.3927	-99.6167	-963.226	0	13.3853	43.5021	210	24386	24388	24387	217.079	217.107	217.093	323.723	323.751	323.737	20150223	16:59:05.2180	20150223	16:59:16.3210	20150223	16:59:10.7700	-69.8296	178.426	-69.8292	178.425	-69.8294	178.426	250	8.0.86.31499	3	20170717	13:01:19.2650	E:/2015Tangaroa/WS/WS13.EV	0.03744	-9999	-999	1	-100	0	-50	1	5	1
232	Region232	agg	2950131	-50.3042	2458.96	-38.635	-99.441	-957.44	0	6.11897	68.7428	96	24387	24389	24388	217.093	217.124	217.107	323.737	323.767	323.751	20150223	16:59:10.7700	20150223	16:59:23.0420	20150223	16:59:16.3210	-69.8294	178.426	-69.8289	178.425	-69.8292	178.425	250	8.0.86.31499	3	20170717	13:01:19.2650	E:/2015Tangaroa/WS/WS13.EV	0.03744	-9999	-999	1	-100	0	-50	1	5	1
233	Region233	agg	2950131	-53.7444	3200.27	-36.2855	-99.9725	-970.91	0	17.5847	20.3881	2391	24397	24422	24409	217.247	217.626	217.433	323.891	324.27	324.077	20150223	17:00:13.2810	20150223	17:02:44.8890	20150223	17:01:29.2240	-69.8271	178.422	-69.8215	178.414	-69.8243	178.418	250	8.0.86.31499	3	20170717	13:01:19.2650	E:/2015Tangaroa/WS/WS13.EV	0.03744	-9999	-999	1	-100	0	-50	1	5	1
234	Region234	agg	2950131	-48.6951	5453.93	-36.7523	-99.9318	-962.814	0	9.36968	45.8923	147	24418	24420	24419	217.569	217.598	217.583	324.213	324.241	324.227	20150223	17:02:22.6840	20150223	17:02:33.7860	20150223	17:02:28.2360	-69.8224	178.415	-69.8219	178.414	-69.8222	178.415	250	8.0.86.31499	3	20170717	13:01:19.2650	E:/2015Tangaroa/WS/WS13.EV	0.03744	-9999	-999	1	-100	0	-50	1	5	1
235	Region235	agg	2950131	-60.1549	747.574	-45.8365	-99.4258	-958.114	0	17.9745	64.536	282	24418	24420	24419	217.569	217.598	217.583	324.213	324.241	324.227	20150223	17:02:22.6840	20150223	17:02:33.7860	20150223	17:02:28.2360	-69.8224	178.415	-69.8219	178.414	-69.8222	178.415	250	8.0.86.31499	3	20170717	13:01:19.2650	E:/2015Tangaroa/WS/WS13.EV	0.03744	-9999	-999	1	-100	0	-50	1	5	1
236	Region236	agg	2950131	-54.7118	807.676	-41.1094	-99.1979	-969.926	0	5.54532	24.6671	87	24436	24438	24437	217.847	217.876	217.861	324.491	324.519	324.505	20150223	17:04:10.7370	20150223	17:04:21.8210	20150223	17:04:16.2790	-69.8183	178.409	-69.8179	178.408	-69.8181	178.409	250	8.0.86.31499	3	20170717	13:01:19.2650	E:/2015Tangaroa/WS/WS13.EV	0.03744	-9999	-999	1	-100	0	-50	1	5	1
237	Region237	agg	2950131	-60.2743	386.866	-50.0485	-99.4221	-968.567	0	9.5609	27.631	150	24488	24490	24489	218.696	218.734	218.715	325.34	325.378	325.359	20150223	17:09:28.5810	20150223	17:09:42.0250	20150223	17:09:35.3030	-69.8053	178.393	-69.8047	178.393	-69.805	178.393	250	8.0.86.31499	3	20170717	13:01:19.2650	E:/2015Tangaroa/WS/WS13.EV	0.03744	-9999	-999	1	-100	0	-50	1	5	1
238	Region238	agg	2950131	-55.6684	871.458	-43.5828	-99.77	-967.527	0	7.4575	30.5949	117	24494	24496	24495	218.802	218.833	218.818	325.446	325.477	325.461	20150223	17:10:06.5500	20150223	17:10:17.6430	20150223	17:10:12.0920	-69.8037	178.391	-69.8032	178.391	-69.8034	178.391	250	8.0.86.31499	3	20170717	13:01:19.2650	E:/2015Tangaroa/WS/WS13.EV	0.03744	-9999	-999	1	-100	0	-50	1	5	1
239	Region239	agg	2950131	-54.7468	1105.11	-42.6537	-99.9525	-966.109	0	7.64872	34.3236	120	24504	24506	24505	218.962	218.997	218.98	325.605	325.64	325.624	20150223	17:11:03.1470	20150223	17:11:15.4510	20150223	17:11:09.8680	-69.8012	178.389	-69.8006	178.388	-69.8009	178.388	250	8.0.86.31499	3	20170717	13:01:19.2650	E:/2015Tangaroa/WS/WS13.EV	0.03744	-9999	-999	1	-100	0	-50	1	5	1
240	Region240	agg	2950131	-56.4993	885.796	-46.7695	-99.9564	-968.122	0	9.17846	29.9256	144	24547	24549	24548	219.685	219.723	219.704	326.328	326.366	326.347	20150223	17:15:17.9190	20150223	17:15:31.3420	20150223	17:15:24.6300	-69.79	178.376	-69.7894	178.376	-69.7897	178.376	250	8.0.86.31499	3	20170717	13:01:19.2650	E:/2015Tangaroa/WS/WS13.EV	0.03744	-9999	-999	1	-100	0	-50	1	5	1
241	Region241	agg	2950131	-50.3873	2393.49	-36.8864	-99.9915	-966.76	0	6.07117	32.504	127	24558	24561	24559	219.873	219.919	219.889	326.516	326.562	326.532	20150223	17:16:24.3030	20150223	17:16:40.7190	20150223	17:16:29.7750	-69.7871	178.373	-69.7863	178.372	-69.7868	178.373	250	8.0.86.31499	3	20170717	13:01:19.2650	E:/2015Tangaroa/WS/WS13.EV	0.03744	-9999	-999	1	-100	0	-50	1	5	1
242	Region242	agg	2950131	-45.9603	15147	-33.1712	-99.997	-966.89	0	13.8633	31.8253	290	24573	24576	24574	220.11	220.156	220.125	326.753	326.799	326.768	20150223	17:17:48.7630	20150223	17:18:05.1490	20150223	17:17:54.2260	-69.7834	178.369	-69.7827	178.368	-69.7831	178.369	250	8.0.86.31499	3	20170717	13:01:19.2650	E:/2015Tangaroa/WS/WS13.EV	0.03744	-9999	-999	1	-100	0	-50	1	5	1
243	Region243	agg	2950131	-54.527	871.859	-42.4776	-99.9722	-970.136	0	5.73654	24.3803	90	24592	24594	24593	220.416	220.447	220.432	327.059	327.09	327.074	20150223	17:19:36.1820	20150223	17:19:47.0850	20150223	17:19:41.6350	-69.7787	178.364	-69.7782	178.363	-69.7784	178.363	250	8.0.86.31499	3	20170717	13:01:19.2650	E:/2015Tangaroa/WS/WS13.EV	0.03744	-9999	-999	1	-100	0	-50	1	5	1
244	Region244	agg	2950131	-48.9867	3122.31	-37.4815	-99.6546	-958.864	0	5.73654	62.4327	90	24644	24646	24645	221.249	221.28	221.264	327.892	327.922	327.907	20150223	17:24:29.8000	20150223	17:24:40.7030	20150223	17:24:35.2510	-69.7652	178.36	-69.7647	178.36	-69.7649	178.36	250	8.0.86.31499	3	20170717	13:01:19.2650	E:/2015Tangaroa/WS/WS13.EV	0.03744	-9999	-999	1	-100	0	-50	1	5	1
1	Region1	agg	2950133	-53.8793	944.603	-43.8564	-98.4689	-957.699	0	5.3541	67.5955	84	6	8	7	0.07816	0.10945	0.093494	328.226	328.257	328.242	20150223	17:26:26.8320	20150223	17:26:37.7360	20150223	17:26:32.2850	-69.7599	178.366	-69.7595	178.366	-69.7597	178.366	250	8.0.86.31499	3	20170717	13:14:53.8230	E:/2015Tangaroa/WS/WS14.EV	0.03744	-9999	-999	1	-100	0	-50	1	5	1
3	Region3	agg	2950133	-52.5574	1234.94	-38.5393	-84.2166	-941.048	0	5.16288	180.003	108	126	129	127	2.03027	2.08096	2.04638	330.17	330.219	330.186	20150223	17:37:37.7350	20150223	17:37:54.2120	20150223	17:37:43.2280	-69.7356	178.423	-69.7353	178.425	-69.7355	178.423	250	8.0.86.31499	3	20170717	13:14:53.8230	E:/2015Tangaroa/WS/WS14.EV	0.03744	-9999	-999	1	-100	0	-50	1	5	1
4	Region4	agg	2950133	-54.4616	1150.6	-38.9829	-80.3098	-937.898	0	7.4575	214.26	156	155	158	156	2.52564	2.57463	2.54202	330.66	330.709	330.676	20150223	17:40:24.3490	20150223	17:40:40.8550	20150223	17:40:29.8510	-69.7327	178.445	-69.7324	178.447	-69.7326	178.445	250	8.0.86.31499	3	20170717	13:14:53.8230	E:/2015Tangaroa/WS/WS14.EV	0.03744	-9999	-999	1	-100	0	-50	1	5	1
6	Region6	agg	2950133	-44.1032	14097.7	-32.7504	-99.1483	-964.377	0	8.41359	40.4426	132	227	229	228	3.73863	3.77148	3.75513	331.869	331.902	331.886	20150223	17:47:16.5360	20150223	17:47:27.6400	20150223	17:47:22.0880	-69.7208	178.491	-69.7205	178.492	-69.7206	178.491	250	8.0.86.31499	3	20170717	13:14:53.8230	E:/2015Tangaroa/WS/WS14.EV	0.03744	-9999	-999	1	-100	0	-50	1	5	1
9	Region9	agg	2950133	-51.1854	2080.56	-40.0293	-99.9213	-966.394	0	6.34206	33.8196	199	321	326	323	5.31587	5.3961	5.348	333.44	333.521	333.473	20150223	17:56:15.8120	20150223	17:56:43.4690	20150223	17:56:26.8750	-69.704	178.547	-69.7034	178.55	-69.7038	178.548	250	8.0.86.31499	3	20170717	13:14:53.8230	E:/2015Tangaroa/WS/WS14.EV	0.03744	-9999	-999	1	-100	0	-50	1	5	1
10	Region10	agg	2950133	-48.9288	9111.26	-33.04	-99.9955	-965.537	0	16.5183	34.9438	1123	332	344	338	5.50666	5.70447	5.60434	333.631	333.828	333.728	20150223	17:57:21.3870	20150223	17:58:28.9500	20150223	17:57:54.5810	-69.7025	178.555	-69.7008	178.563	-69.7016	178.559	250	8.0.86.31499	3	20170717	13:14:53.8230	E:/2015Tangaroa/WS/WS14.EV	0.03744	-9999	-999	1	-100	0	-50	1	5	1
11	Region11	agg	2950133	-60.7567	240.604	-48.2238	-84.5341	-944.167	0	6.64482	153.564	139	338	341	339	5.60434	5.65287	5.62039	333.728	333.777	333.744	20150223	17:57:54.5810	20150223	17:58:11.1750	20150223	17:58:00.1120	-69.7016	178.559	-69.7012	178.561	-69.7015	178.559	250	8.0.86.31499	3	20170717	13:14:53.8230	E:/2015Tangaroa/WS/WS14.EV	0.03744	-9999	-999	1	-100	0	-50	1	5	1
12	Region12	agg	2950133	-67.214	41.2213	-58.203	-99.2301	-960.286	0	5.0354	55.4411	79	339	341	340	5.62039	5.65287	5.63664	333.744	333.777	333.761	20150223	17:58:00.1120	20150223	17:58:11.1750	20150223	17:58:05.6430	-69.7015	178.559	-69.7012	178.561	-69.7014	178.56	250	8.0.86.31499	3	20170717	13:14:53.8230	E:/2015Tangaroa/WS/WS14.EV	0.03744	-9999	-999	1	-100	0	-50	1	5	1
13	Region13	agg	2950133	-45.2708	16773.9	-33.0233	-99.9547	-966.879	0	13.0984	31.6463	411	351	356	353	5.82165	5.90788	5.85814	333.944	334.03	333.98	20150223	17:59:08.8640	20150223	17:59:37.7120	20150223	17:59:21.1170	-69.7003	178.568	-69.6999	178.572	-69.7001	178.57	250	8.0.86.31499	3	20170717	13:14:53.8230	E:/2015Tangaroa/WS/WS14.EV	0.03744	-9999	-999	1	-100	0	-50	1	5	1
14	Region14	agg	2950133	-62.9199	138.85	-52.5673	-90.216	-950.434	0	6.31019	117.025	99	369	371	370	6.13211	6.16423	6.14818	334.254	334.286	334.27	20150223	18:00:54.3750	20150223	18:01:05.4360	20150223	18:00:59.9040	-69.6988	178.582	-69.6986	178.584	-69.6987	178.583	250	8.0.86.31499	3	20170717	13:14:53.8230	E:/2015Tangaroa/WS/WS14.EV	0.03744	-9999	-999	1	-100	0	-50	1	5	1
15	Region15	agg	2950133	-61.7933	201.786	-50.5161	-88.5362	-945.323	0	7.07506	147.238	111	396	398	397	6.5754	6.60854	6.59154	334.697	334.73	334.713	20150223	18:03:24.9140	20150223	18:03:35.9770	20150223	18:03:30.4460	-69.6972	178.603	-69.6971	178.604	-69.6971	178.604	250	8.0.86.31499	3	20170717	13:14:53.8230	E:/2015Tangaroa/WS/WS14.EV	0.03744	-9999	-999	1	-100	0	-50	1	5	1
16	Region16	agg	2950133	-44.8002	18120.3	-33.0639	-99.6354	-959.401	0	12.6969	59.7032	332	436	440	438	7.25803	7.32367	7.2908	335.38	335.446	335.413	20150223	18:07:15.5140	20150223	18:07:37.6010	20150223	18:07:26.5570	-69.6951	178.635	-69.6949	178.638	-69.695	178.636	250	8.0.86.31499	3	20170717	13:14:53.8230	E:/2015Tangaroa/WS/WS14.EV	0.03744	-9999	-999	1	-100	0	-50	1	5	1
17	Region17	agg	2950133	-56.5673	478.406	-42.7987	-96.8472	-954.372	0	5.0354	86.5612	79	436	438	437	7.25803	7.2908	7.27445	335.38	335.413	335.396	20150223	18:07:15.5140	20150223	18:07:26.5570	20150223	18:07:21.0360	-69.6951	178.635	-69.695	178.636	-69.6951	178.636	250	8.0.86.31499	3	20170717	13:14:53.8230	E:/2015Tangaroa/WS/WS14.EV	0.03744	-9999	-999	1	-100	0	-50	1	5	1
18	Region18	agg	2950133	-46.81	11854.2	-35.2027	-99.9205	-966.627	0	13.194	32.6983	207	460	462	461	7.65832	7.69782	7.67748	335.78	335.82	335.799	20150223	18:09:30.0050	20150223	18:09:43.4420	20150223	18:09:36.7170	-69.694	178.654	-69.6938	178.655	-69.6939	178.654	250	8.0.86.31499	3	20170717	13:14:53.8230	E:/2015Tangaroa/WS/WS14.EV	0.03744	-9999	-999	1	-100	0	-50	1	5	1
19	Region19	agg	2950133	-42.2593	21750.6	-31.5595	-99.8055	-967.847	0	8.49008	29.3942	222	475	479	477	7.92923	7.99317	7.96145	336.051	336.115	336.083	20150223	18:11:01.8730	20150223	18:11:23.6400	20150223	18:11:12.7560	-69.693	178.666	-69.6926	178.669	-69.6928	178.667	250	8.0.86.31499	3	20170717	13:14:53.8230	E:/2015Tangaroa/WS/WS14.EV	0.03744	-9999	-999	1	-100	0	-50	1	5	1
20	Region20	agg	2950133	-45.7599	6180.92	-35.2853	-99.7927	-967.755	0	5.40191	31.111	113	482	485	483	8.04064	8.08901	8.05688	336.162	336.211	336.178	20150223	18:11:39.9640	20150223	18:11:56.2880	20150223	18:11:45.4060	-69.6924	178.671	-69.6921	178.673	-69.6923	178.672	250	8.0.86.31499	3	20170717	13:14:53.8230	E:/2015Tangaroa/WS/WS14.EV	0.03744	-9999	-999	1	-100	0	-50	1	5	1
21	Region21	agg	2950133	-43.4944	13471.4	-32.267	-99.8923	-967.145	0	6.98815	31.2589	402	496	506	501	8.27516	8.44417	8.3543	336.397	336.566	336.476	20150223	18:12:59.8960	20150223	18:13:57.9630	20150223	18:13:26.9950	-69.691	178.681	-69.689	178.687	-69.6902	178.684	250	8.0.86.31499	3	20170717	13:14:53.8230	E:/2015Tangaroa/WS/WS14.EV	0.03744	-9999	-999	1	-100	0	-50	1	5	1
22	Region22	agg	2950133	-48.2063	4822.35	-34.285	-99.8618	-967.034	0	7.40287	31.5728	271	514	520	517	8.58543	8.67672	8.62957	336.707	336.798	336.751	20150223	18:14:50.3640	20150223	18:15:30.6830	20150223	18:15:10.5190	-69.6868	178.688	-69.6857	178.685	-69.6863	178.686	250	8.0.86.31499	3	20170717	13:14:53.8230	E:/2015Tangaroa/WS/WS14.EV	0.03744	-9999	-999	1	-100	0	-50	1	5	1
23	Region23	agg	2950133	-44.4833	14090.7	-34.0161	-99.8438	-967.384	0	9.17846	32.029	144	541	543	542	9.01591	9.04932	9.03141	337.138	337.171	337.153	20150223	18:17:46.7370	20150223	18:17:58.9200	20150223	18:17:52.2090	-69.6819	178.673	-69.6815	178.672	-69.6817	178.672	250	8.0.86.31499	3	20170717	13:14:53.8230	E:/2015Tangaroa/WS/WS14.EV	0.03744	-9999	-999	1	-100	0	-50	1	5	1
25	Region25	agg	2950133	-59.6595	487.295	-47.1769	-99.509	-965.922	0	10.4532	34.9637	164	557	559	558	9.2736	9.30452	9.28907	337.395	337.426	337.411	20150223	18:19:25.5450	20150223	18:19:38.9670	20150223	18:19:32.2570	-69.6791	178.664	-69.6788	178.662	-69.679	178.663	250	8.0.86.31499	3	20170717	13:14:53.8230	E:/2015Tangaroa/WS/WS14.EV	0.03744	-9999	-999	1	-100	0	-50	1	5	1
26	Region26	agg	2950133	-49.0243	2863.23	-38.0845	-99.9854	-966.428	0	5.3063	34.3365	111	566	569	567	9.40898	9.44439	9.42121	337.531	337.566	337.543	20150223	18:20:23.5510	20150223	18:20:40.1070	20150223	18:20:29.0620	-69.6777	178.659	-69.6773	178.658	-69.6775	178.658	250	8.0.86.31499	3	20170717	13:14:53.8230	E:/2015Tangaroa/WS/WS14.EV	0.03744	-9999	-999	1	-100	0	-50	1	5	1
27	Region27	agg	2950133	-48.8931	3105.23	-37.2411	-99.712	-958.782	0	5.58356	62.5178	146	570	574	572	9.45481	9.49601	9.4757	337.577	337.619	337.598	20150223	18:20:45.6300	20150223	18:21:07.7170	20150223	18:20:56.6730	-69.6771	178.657	-69.6765	178.657	-69.6768	178.657	250	8.0.86.31499	3	20170717	13:14:53.8230	E:/2015Tangaroa/WS/WS14.EV	0.03744	-9999	-999	1	-100	0	-50	1	5	1
28	Region28	agg	2950133	-46.4661	7272.96	-32.4175	-99.9461	-966.657	0	7.47874	32.3729	352	592	600	596	9.64044	9.685	9.6632	337.761	337.807	337.785	20150223	18:22:51.8960	20150223	18:23:39.6600	20150223	18:23:16.3840	-69.6741	178.657	-69.6734	178.657	-69.6737	178.657	250	8.0.86.31499	3	20170717	13:14:53.8230	E:/2015Tangaroa/WS/WS14.EV	0.03744	-9999	-999	1	-100	0	-50	1	5	1
29	Region29	agg	2950133	-45.1594	13339.4	-32.4521	-99.9763	-966.561	0	10.1528	32.4324	1115	605	625	615	9.71443	9.89464	9.7872	337.836	338.016	337.909	20150223	18:24:09.6720	20150223	18:26:10.9440	20150223	18:25:10.8600	-69.6729	178.657	-69.67	178.656	-69.6717	178.657	250	8.0.86.31499	3	20170717	13:14:53.8230	E:/2015Tangaroa/WS/WS14.EV	0.03744	-9999	-999	1	-100	0	-50	1	5	1
30	Region30	agg	2950133	-45.298	17958.9	-33.4025	-99.9259	-957.042	0	14.1119	70.1993	369	622	626	624	9.85954	9.90869	9.88129	337.981	338.03	338.002	20150223	18:25:53.1820	20150223	18:26:17.6670	20150223	18:26:04.2230	-69.6705	178.656	-69.6698	178.656	-69.6702	178.656	250	8.0.86.31499	3	20170717	13:14:53.8230	E:/2015Tangaroa/WS/WS14.EV	0.03744	-9999	-999	1	-100	0	-50	1	5	1
31	Region31	agg	2950133	-59.4514	479.259	-46.3641	-99.9095	-966.821	0	9.79992	32.1946	205	636	639	637	10.0482	10.0939	10.0631	338.169	338.214	338.184	20150223	18:27:15.3040	20150223	18:27:31.8790	20150223	18:27:20.8250	-69.6677	178.653	-69.6671	178.651	-69.6675	178.652	250	8.0.86.31499	3	20170717	13:14:53.8230	E:/2015Tangaroa/WS/WS14.EV	0.03744	-9999	-999	1	-100	0	-50	1	5	1
34	Region34	agg	2950133	-63.3075	155.032	-50.7123	-99.4524	-969.007	0	7.70335	26.5861	282	660	666	663	10.4678	10.5843	10.5255	338.588	338.704	338.645	20150223	18:29:47.1250	20150223	18:30:27.4340	20150223	18:30:07.2900	-69.6623	178.64	-69.6609	178.636	-69.6616	178.638	250	8.0.86.31499	3	20170717	13:14:53.8230	E:/2015Tangaroa/WS/WS14.EV	0.03744	-9999	-999	1	-100	0	-50	1	5	1
36	Region36	agg	2950133	-62.2193	237.316	-49.0308	-99.6297	-970.309	0	9.17846	25.5276	144	675	677	676	10.7475	10.7847	10.766	338.867	338.904	338.885	20150223	18:31:27.8880	20150223	18:31:41.3110	20150223	18:31:34.6000	-69.659	178.631	-69.6586	178.629	-69.6588	178.63	250	8.0.86.31499	3	20170717	13:14:53.8230	E:/2015Tangaroa/WS/WS14.EV	0.03744	-9999	-999	1	-100	0	-50	1	5	1
39	Region39	agg	2950133	-51.5791	3781.38	-39.4258	-99.844	-964.424	0	12.6204	39.4358	264	719	722	720	11.5594	11.6118	11.5755	339.678	339.731	339.694	20150223	18:36:19.4590	20150223	18:36:37.3150	20150223	18:36:25.0020	-69.6497	178.603	-69.6491	178.601	-69.6495	178.602	250	8.0.86.31499	3	20170717	13:14:53.8230	E:/2015Tangaroa/WS/WS14.EV	0.03744	-9999	-999	1	-100	0	-50	1	5	1
40	Region40	agg	2950133	-50.316	3065.35	-36.1933	-99.9243	-964.879	0	7.64872	38.9128	120	729	731	730	11.7442	11.7825	11.7631	339.863	339.901	339.882	20150223	18:37:23.2570	20150223	18:37:36.6800	20150223	18:37:29.9680	-69.6477	178.596	-69.6473	178.595	-69.6475	178.595	250	8.0.86.31499	3	20170717	13:14:53.8230	E:/2015Tangaroa/WS/WS14.EV	0.03744	-9999	-999	1	-100	0	-50	1	5	1
41	Region41	agg	2950133	-53.1048	5786.21	-39.1339	-99.9305	-966.111	0	27.4398	36.3804	574	740	743	741	11.9571	12.0122	11.9768	340.076	340.131	340.095	20150223	18:38:37.1330	20150223	18:38:57.2880	20150223	18:38:43.8550	-69.6456	178.588	-69.6451	178.586	-69.6454	178.587	250	8.0.86.31499	3	20170717	13:14:53.8230	E:/2015Tangaroa/WS/WS14.EV	0.03744	-9999	-999	1	-100	0	-50	1	5	1
42	Region42	agg	2950133	-54.4198	2029.33	-37.9787	-99.9704	-967.371	0	13.0267	29.0872	545	745	752	748	12.0485	12.1838	12.1064	340.168	340.302	340.225	20150223	18:39:10.7200	20150223	18:39:57.7230	20150223	18:39:30.8650	-69.6447	178.584	-69.6433	178.579	-69.6441	178.582	250	8.0.86.31499	3	20170717	13:14:53.8230	E:/2015Tangaroa/WS/WS14.EV	0.03744	-9999	-999	1	-100	0	-50	1	5	1
46	Region46	agg	2950133	-54.946	2797.2	-41.767	-91.7232	-950.026	0	20.2691	114.372	530	843	847	845	13.8705	13.9482	13.9094	341.988	342.065	342.026	20150223	18:50:04.3050	20150223	18:50:31.1710	20150223	18:50:17.7380	-69.6258	178.517	-69.6248	178.514	-69.6253	178.516	250	8.0.86.31499	3	20170717	13:14:53.8230	E:/2015Tangaroa/WS/WS14.EV	0.03744	-9999	-999	1	-100	0	-50	1	5	1
47	Region47	agg	2950133	-54.3326	1195.42	-42.876	-99.9864	-962.632	0	7.52124	47.4545	118	856	858	857	14.1233	14.1623	14.1424	342.24	342.279	342.259	20150223	18:51:31.6350	20150223	18:51:45.0780	20150223	18:51:38.3560	-69.6228	178.509	-69.6223	178.507	-69.6226	178.508	250	8.0.86.31499	3	20170717	13:14:53.8230	E:/2015Tangaroa/WS/WS14.EV	0.03744	-9999	-999	1	-100	0	-50	1	5	1
48	Region48	agg	2950133	-51.1599	6625.49	-39.6294	-94.8609	-954.255	0	20.0779	86.5971	420	856	859	857	14.1233	14.1818	14.1424	342.24	342.299	342.259	20150223	18:51:31.6350	20150223	18:51:51.8000	20150223	18:51:38.3560	-69.6228	178.509	-69.6221	178.507	-69.6226	178.508	250	8.0.86.31499	3	20170717	13:14:53.8230	E:/2015Tangaroa/WS/WS14.EV	0.03744	-9999	-999	1	-100	0	-50	1	5	1
51	Region51	agg	2950133	-47.1551	8409.72	-33.8562	-99.7651	-964.447	0	10.1346	44.1713	159	878	880	879	14.532	14.5677	14.5501	342.649	342.684	342.667	20150223	18:53:59.3980	20150223	18:54:12.8320	20150223	18:54:06.1200	-69.6183	178.494	-69.618	178.493	-69.6182	178.493	250	8.0.86.31499	3	20170717	13:14:53.8230	E:/2015Tangaroa/WS/WS14.EV	0.03744	-9999	-999	1	-100	0	-50	1	5	1
52	Region52	agg	2950133	-49.9551	9937.29	-33.0041	-94.4456	-956.115	0	22.8187	84.0419	358	878	880	879	14.532	14.5677	14.5501	342.649	342.684	342.667	20150223	18:53:59.3980	20150223	18:54:12.8320	20150223	18:54:06.1200	-69.6183	178.494	-69.618	178.493	-69.6182	178.493	250	8.0.86.31499	3	20170717	13:14:53.8230	E:/2015Tangaroa/WS/WS14.EV	0.03744	-9999	-999	1	-100	0	-50	1	5	1
55	Region55	agg	2950133	-64.1777	87.4013	-47.3376	-76.4103	-942.86	0	5.3063	187.779	111	892	895	893	14.7927	14.848	14.8106	342.909	342.964	342.927	20150223	18:55:33.4500	20150223	18:55:53.6140	20150223	18:55:40.1710	-69.6166	178.483	-69.6164	178.48	-69.6165	178.482	250	8.0.86.31499	3	20170717	13:14:53.8230	E:/2015Tangaroa/WS/WS14.EV	0.03744	-9999	-999	1	-100	0	-50	1	5	1
56	Region56	agg	2950133	-51.0093	4554.2	-38.2627	-99.9877	-964.034	0	13.3306	40.8893	488	914	920	917	15.2046	15.317	15.2595	343.321	343.433	343.376	20150223	18:58:01.2730	20150223	18:58:41.5920	20150223	18:58:21.4370	-69.6159	178.463	-69.6158	178.458	-69.6159	178.461	250	8.0.86.31499	3	20170717	13:14:53.8230	E:/2015Tangaroa/WS/WS14.EV	0.03744	-9999	-999	1	-100	0	-50	1	5	1
57	Region57	agg	2950133	-62.617	218.054	-51.962	-88.7961	-948.433	0	9.2422	124.737	145	923	925	924	15.3753	15.4141	15.3948	343.491	343.53	343.511	20150223	18:59:01.7470	20150223	18:59:15.1800	20150223	18:59:08.4580	-69.6158	178.455	-69.6157	178.453	-69.6158	178.454	250	8.0.86.31499	3	20170717	13:14:53.8230	E:/2015Tangaroa/WS/WS14.EV	0.03744	-9999	-999	1	-100	0	-50	1	5	1
59	Region59	agg	2950133	-61.3656	131.194	-47.71	-99.743	-967.431	0	4.16855	32.7965	109	927	931	929	15.4531	15.5315	15.4922	343.569	343.647	343.608	20150223	18:59:28.6130	20150223	18:59:55.4690	20150223	18:59:42.0460	-69.6157	178.452	-69.6157	178.448	-69.6157	178.45	250	8.0.86.31499	3	20170717	13:14:53.8230	E:/2015Tangaroa/WS/WS14.EV	0.03744	-9999	-999	1	-100	0	-50	1	5	1
60	Region60	agg	2950133	-47.0823	8390.6	-35.138	-99.4507	-961.911	0	9.94333	48.665	156	985	987	986	16.5632	16.602	16.5821	344.679	344.717	344.698	20150223	19:05:56.9900	20150223	19:06:10.4130	20150223	19:06:03.7020	-69.6107	178.402	-69.6104	178.4	-69.6106	178.401	250	8.0.86.31499	3	20170717	13:14:53.8230	E:/2015Tangaroa/WS/WS14.EV	0.03744	-9999	-999	1	-100	0	-50	1	5	1
62	Region62	agg	2950133	-61.9824	190.577	-43.5341	-71.933	-937.799	0	6.97945	245.947	146	997	1000	998	16.7836	16.8314	16.8006	344.899	344.947	344.916	20150223	19:07:12.5720	20150223	19:07:32.7060	20150223	19:07:19.2830	-69.6089	178.393	-69.6085	178.391	-69.6088	178.392	250	8.0.86.31499	3	20170717	13:14:53.8230	E:/2015Tangaroa/WS/WS14.EV	0.03744	-9999	-999	1	-100	0	-50	1	5	1
68	Region68	agg	2950133	-57.966	2443.41	-42.8592	-99.9717	-959.226	0	35.49	57.3763	928	1051	1055	1053	17.8158	17.894	17.8543	345.93	346.008	345.969	20150223	19:13:15.1320	20150223	19:13:41.9780	20150223	19:13:28.5550	-69.6096	178.346	-69.6099	178.342	-69.6097	178.344	250	8.0.86.31499	3	20170717	13:14:53.8230	E:/2015Tangaroa/WS/WS14.EV	0.03744	-9999	-999	1	-100	0	-50	1	5	1
70	Region70	agg	2950133	-48.7514	14832.4	-34.7731	-92.1928	-951.45	0	25.8144	105.896	675	1055	1059	1057	17.894	17.9739	17.9339	346.008	346.088	346.048	20150223	19:13:41.9780	20150223	19:14:08.8530	20150223	19:13:55.4210	-69.6099	178.342	-69.6102	178.338	-69.61	178.34	250	8.0.86.31499	3	20170717	13:14:53.8230	E:/2015Tangaroa/WS/WS14.EV	0.03744	-9999	-999	1	-100	0	-50	1	5	1
71	Region71	agg	2950133	-55.8107	1146.12	-44.4564	-99.8857	-968.483	0	10.1346	29.4476	159	1064	1066	1065	18.0736	18.1133	18.0936	346.188	346.227	346.208	20150223	19:14:42.4120	20150223	19:14:55.8350	20150223	19:14:49.1230	-69.6106	178.334	-69.6107	178.332	-69.6107	178.333	250	8.0.86.31499	3	20170717	13:14:53.8230	E:/2015Tangaroa/WS/WS14.EV	0.03744	-9999	-999	1	-100	0	-50	1	5	1
72	Region72	agg	2950133	-50.7668	7833.43	-34.3348	-89.1247	-948.161	0	21.6841	127.687	567	1070	1074	1072	18.1933	18.2743	18.2339	346.307	346.388	346.348	20150223	19:15:22.7110	20150223	19:15:49.5770	20150223	19:15:36.1430	-69.611	178.328	-69.6114	178.324	-69.6112	178.326	250	8.0.86.31499	3	20170717	13:14:53.8230	E:/2015Tangaroa/WS/WS14.EV	0.03744	-9999	-999	1	-100	0	-50	1	5	1
74	Region74	agg	2950133	-46.69	5298.37	-33.1185	-93.2009	-953.092	0	5.73654	98.9553	90	1113	1115	1114	19.0353	19.0747	19.055	347.149	347.188	347.169	20150223	19:20:07.9890	20150223	19:20:21.4320	20150223	19:20:14.7110	-69.6149	178.29	-69.6151	178.288	-69.615	178.289	250	8.0.86.31499	3	20170717	13:14:53.8230	E:/2015Tangaroa/WS/WS14.EV	0.03744	-9999	-999	1	-100	0	-50	1	5	1
75	Region75	agg	2950133	-51.5983	7429.62	-38.9362	-99.7452	-968.854	0	24.9061	25.7924	521	1121	1124	1122	19.1919	19.2509	19.2115	347.305	347.364	347.325	20150223	19:21:01.7520	20150223	19:21:21.9060	20150223	19:21:08.4720	-69.6159	178.283	-69.6162	178.28	-69.616	178.282	250	8.0.86.31499	3	20170717	13:14:53.8230	E:/2015Tangaroa/WS/WS14.EV	0.03744	-9999	-999	1	-100	0	-50	1	5	1
76	Region76	agg	2950133	-49.2566	2934.12	-36.1493	-99.6809	-966.791	0	5.73654	34.3236	90	1162	1164	1163	19.9991	20.0388	20.019	348.112	348.152	348.132	20150223	19:25:34.7840	20150223	19:25:48.2160	20150223	19:25:41.4950	-69.6225	178.25	-69.6228	178.248	-69.6227	178.249	250	8.0.86.31499	3	20170717	13:14:53.8230	E:/2015Tangaroa/WS/WS14.EV	0.03744	-9999	-999	1	-100	0	-50	1	5	1
77	Region77	agg	2950133	-58.6101	346.186	-46.4801	-77.9336	-939.399	0	5.83215	210.909	122	1171	1174	1172	20.1623	20.212	20.1791	348.275	348.325	348.292	20150223	19:26:29.0060	20150223	19:26:45.4200	20150223	19:26:34.4780	-69.624	178.243	-69.6245	178.242	-69.6242	178.243	250	8.0.86.31499	3	20170717	13:14:53.8230	E:/2015Tangaroa/WS/WS14.EV	0.03744	-9999	-999	1	-100	0	-50	1	5	1
78	Region78	agg	2950133	-57.7191	473.789	-44.8064	-99.582	-965.861	0	6.50141	37.7655	102	1206	1208	1207	20.7782	20.8115	20.7948	348.891	348.924	348.908	20150223	19:29:52.9760	20150223	19:30:03.9100	20150223	19:29:58.4480	-69.6301	178.22	-69.6304	178.219	-69.6303	178.219	250	8.0.86.31499	3	20170717	13:14:53.8230	E:/2015Tangaroa/WS/WS14.EV	0.03744	-9999	-999	1	-100	0	-50	1	5	1
79	Region79	agg	2950133	-50.8423	2796.98	-38.5828	-99.5194	-966.331	0	7.87818	34.3607	206	1210	1214	1212	20.8448	20.9143	20.8776	348.958	349.027	348.99	20150223	19:30:14.8430	20150223	19:30:37.9490	20150223	19:30:25.7650	-69.6307	178.217	-69.6314	178.215	-69.6311	178.216	250	8.0.86.31499	3	20170717	13:14:53.8230	E:/2015Tangaroa/WS/WS14.EV	0.03744	-9999	-999	1	-100	0	-50	1	5	1
80	Region80	agg	2950133	-61.8008	146.995	-51.8298	-99.2862	-965.338	0	5.16288	38.2436	81	1216	1218	1217	20.9539	20.9866	20.9703	349.067	349.099	349.083	20150223	19:30:51.3810	20150223	19:31:02.3040	20150223	19:30:56.8420	-69.6318	178.213	-69.6321	178.212	-69.632	178.213	250	8.0.86.31499	3	20170717	13:14:53.8230	E:/2015Tangaroa/WS/WS14.EV	0.03744	-9999	-999	1	-100	0	-50	1	5	1
81	Region81	agg	2950133	-66.7897	48.3295	-55.9556	-90.8805	-952.804	0	5.3541	105.839	84	1237	1239	1238	21.3209	21.3544	21.3374	349.433	349.467	349.45	20150223	19:32:52.3480	20150223	19:33:03.2610	20150223	19:32:57.7990	-69.6354	178.199	-69.6357	178.198	-69.6355	178.198	250	8.0.86.31499	3	20170717	13:14:53.8230	E:/2015Tangaroa/WS/WS14.EV	0.03744	-9999	-999	1	-100	0	-50	1	5	1
82	Region82	agg	2950133	-50.8541	5590.38	-37.3626	-99.8402	-967.581	0	15.7891	29.7632	578	1240	1246	1243	21.3715	21.4765	21.426	349.484	349.589	349.539	20150223	19:33:08.7120	20150223	19:33:42.6820	20150223	19:33:26.3260	-69.6359	178.197	-69.6369	178.193	-69.6364	178.195	250	8.0.86.31499	3	20170717	13:14:53.8230	E:/2015Tangaroa/WS/WS14.EV	0.03744	-9999	-999	1	-100	0	-50	1	5	1
83	Region83	agg	2950133	-55.9131	1564.36	-38.0178	-99.9989	-967.619	0	14.1629	29.8668	1111	1295	1309	1302	22.3322	22.595	22.4518	350.445	350.708	350.564	20150223	19:38:22.3240	20150223	19:39:48.7190	20150223	19:39:01.7190	-69.6452	178.16	-69.6477	178.15	-69.6464	178.156	250	8.0.86.31499	3	20170717	13:14:53.8230	E:/2015Tangaroa/WS/WS14.EV	0.03744	-9999	-999	1	-100	0	-50	1	5	1
84	Region84	agg	2950133	-48.6077	12833.2	-34.9831	-99.9609	-964.224	0	21.6076	39.162	791	1343	1349	1346	23.1843	23.2914	23.2337	351.297	351.404	351.347	20150223	19:43:00.1130	20150223	19:43:35.2460	20150223	19:43:16.3910	-69.6534	178.127	-69.6544	178.123	-69.6539	178.125	250	8.0.86.31499	3	20170717	13:14:53.8230	E:/2015Tangaroa/WS/WS14.EV	0.03744	-9999	-999	1	-100	0	-50	1	5	1
85	Region85	agg	2950133	-55.6504	740.439	-45.2245	-84.3839	-944.822	0	6.31019	164.065	99	1347	1349	1348	23.2504	23.2914	23.271	351.363	351.404	351.384	20150223	19:43:21.8140	20150223	19:43:35.2460	20150223	19:43:28.5250	-69.654	178.125	-69.6544	178.123	-69.6542	178.124	250	8.0.86.31499	3	20170717	13:14:53.8230	E:/2015Tangaroa/WS/WS14.EV	0.03744	-9999	-999	1	-100	0	-50	1	5	1
86	Region86	agg	2950133	-62.4257	165.011	-50.6631	-99.746	-970.073	0	6.69263	26.3881	105	1351	1353	1352	23.3285	23.3653	23.3488	351.441	351.478	351.462	20150223	19:43:47.3800	20150223	19:43:59.5130	20150223	19:43:54.1020	-69.6548	178.122	-69.6552	178.12	-69.655	178.121	250	8.0.86.31499	3	20170717	13:14:53.8230	E:/2015Tangaroa/WS/WS14.EV	0.03744	-9999	-999	1	-100	0	-50	1	5	1
87	Region87	agg	2950133	-58.3233	933.652	-43.1116	-99.9404	-968.982	0	14.7238	28.0724	308	1362	1365	1363	23.5253	23.5793	23.542	351.638	351.692	351.655	20150223	19:44:52.0690	20150223	19:45:09.7040	20150223	19:44:57.4610	-69.6567	178.114	-69.6572	178.112	-69.6569	178.113	250	8.0.86.31499	3	20170717	13:14:53.8230	E:/2015Tangaroa/WS/WS14.EV	0.03744	-9999	-999	1	-100	0	-50	1	5	1
88	Region88	agg	2950133	-63.5754	110.956	-54.4888	-99.9243	-971.462	0	5.86402	23.3598	92	1383	1385	1384	23.899	23.9321	23.9157	352.012	352.045	352.029	20150223	19:46:54.6130	20150223	19:47:05.3990	20150223	19:47:00.0050	-69.6602	178.1	-69.6606	178.098	-69.6604	178.099	250	8.0.86.31499	3	20170717	13:14:53.8230	E:/2015Tangaroa/WS/WS14.EV	0.03744	-9999	-999	1	-100	0	-50	1	5	1
89	Region89	agg	2950133	-60.6545	301.627	-43.0812	-99.9788	-967.363	0	8.13632	30.8942	851	1398	1417	1407	24.177	24.5471	24.3616	352.289	352.659	352.474	20150223	19:48:24.8040	20150223	19:50:27.0750	20150223	19:49:25.2370	-69.6629	178.089	-69.6664	178.074	-69.6647	178.082	250	8.0.86.31499	3	20170717	13:14:53.8230	E:/2015Tangaroa/WS/WS14.EV	0.03744	-9999	-999	1	-100	0	-50	1	5	1
90	Region90	agg	2950133	-60.6615	193.918	-49.7959	-99.8717	-967.149	0	5.23937	32.4121	137	1447	1451	1449	25.0792	25.1502	25.1122	353.191	353.262	353.224	20150223	19:53:20.8690	20150223	19:53:43.7460	20150223	19:53:31.6520	-69.6715	178.054	-69.6722	178.051	-69.6718	178.052	250	8.0.86.31499	3	20170717	13:14:53.8230	E:/2015Tangaroa/WS/WS14.EV	0.03744	-9999	-999	1	-100	0	-50	1	5	1
91	Region91	agg	2950133	-52.0164	2124.05	-39.606	-99.6173	-968.679	0	7.83993	31.3597	123	1466	1468	1467	25.4235	25.4643	25.4438	353.535	353.576	353.555	20150223	19:55:12.4820	20150223	19:55:25.9150	20150223	19:55:19.1930	-69.6748	178.04	-69.6752	178.039	-69.675	178.04	250	8.0.86.31499	3	20170717	13:14:53.8230	E:/2015Tangaroa/WS/WS14.EV	0.03744	-9999	-999	1	-100	0	-50	1	5	1
92	Region92	agg	2950133	-57.8616	1658.68	-44.0143	-99.6226	-961.74	0	23.5198	48.7606	369	1489	1491	1490	25.8674	25.9007	25.8844	353.978	354.012	353.995	20150223	19:57:37.5870	20150223	19:57:48.3500	20150223	19:57:42.9690	-69.679	178.023	-69.6793	178.022	-69.6791	178.022	250	8.0.86.31499	3	20170717	13:14:53.8230	E:/2015Tangaroa/WS/WS14.EV	0.03744	-9999	-999	1	-100	0	-50	1	5	1
94	Region94	agg	2950133	-64.0209	71.8375	-55.03	-99.971	-969.582	0	4.20679	27.505	88	1516	1519	1517	26.3218	26.3711	26.3382	354.433	354.482	354.449	20150223	20:00:05.5680	20150223	20:00:21.7110	20150223	20:00:10.9480	-69.6833	178.005	-69.6838	178.003	-69.6835	178.005	250	8.0.86.31499	3	20170717	13:14:53.8230	E:/2015Tangaroa/WS/WS14.EV	0.03744	-9999	-999	1	-100	0	-50	1	5	1
96	Region96	agg	2950133	-61.0948	305.319	-49.6949	-99.982	-967.748	0	9.11472	31.1752	286	1580	1585	1582	27.4174	27.4998	27.4499	355.527	355.609	355.559	20150223	20:06:02.3380	20150223	20:06:29.2420	20150223	20:06:13.1000	-69.6938	177.963	-69.6946	177.959	-69.6941	177.961	250	8.0.86.31499	3	20170717	13:14:53.8230	E:/2015Tangaroa/WS/WS14.EV	0.03744	-9999	-999	1	-100	0	-50	1	5	1
97	Region97	agg	2950133	-65.8144	119.374	-54.2604	-99.7161	-971.525	0	10.5648	22.4287	221	1597	1600	1598	27.7034	27.7543	27.7203	355.812	355.863	355.829	20150223	20:07:35.2640	20150223	20:07:51.7000	20150223	20:07:40.7660	-69.6965	177.952	-69.697	177.95	-69.6967	177.951	250	8.0.86.31499	3	20170717	13:14:53.8230	E:/2015Tangaroa/WS/WS14.EV	0.03744	-9999	-999	1	-100	0	-50	1	5	1
98	Region98	agg	2950133	-60.8054	231.42	-46.6806	-99.7642	-969.202	0	6.46317	28.4824	169	1622	1626	1624	28.1456	28.212	28.1788	356.254	356.32	356.287	20150223	20:09:58.1930	20150223	20:10:19.7160	20150223	20:10:08.9540	-69.7007	177.934	-69.7013	177.932	-69.701	177.933	250	8.0.86.31499	3	20170717	13:14:53.8230	E:/2015Tangaroa/WS/WS14.EV	0.03744	-9999	-999	1	-100	0	-50	1	5	1
99	Region99	agg	2950133	-67.5265	31.5014	-58.3913	-99.6617	-976.921	0	4.13509	13.7821	173	1647	1654	1650	28.5671	28.7117	28.6288	356.675	356.82	356.737	20150223	20:12:14.4630	20150223	20:13:01.4390	20150223	20:12:34.5960	-69.7047	177.918	-69.706	177.912	-69.7052	177.915	250	8.0.86.31499	3	20170717	13:14:53.8230	E:/2015Tangaroa/WS/WS14.EV	0.03744	-9999	-999	1	-100	0	-50	1	5	1
100	Region100	agg	2950133	-63.7927	206.491	-50.5736	-99.9362	-974.129	0	11.4731	15.4615	900	1658	1672	1665	28.7947	29.049	28.9282	356.903	357.157	357.036	20150223	20:13:28.2830	20150223	20:14:50.2650	20150223	20:14:11.2590	-69.7068	177.909	-69.7092	177.899	-69.7081	177.904	250	8.0.86.31499	3	20170717	13:14:53.8230	E:/2015Tangaroa/WS/WS14.EV	0.03744	-9999	-999	1	-100	0	-50	1	5	1
101	Region101	agg	2950133	-66.4511	76.506	-56.7685	-99.895	-975.887	0	7.83993	15.2974	123	1676	1678	1677	29.123	29.1602	29.1437	357.231	357.268	357.251	20150223	20:15:14.4480	20150223	20:15:26.5290	20150223	20:15:21.1580	-69.7099	177.896	-69.7102	177.895	-69.7101	177.895	250	8.0.86.31499	3	20170717	13:14:53.8230	E:/2015Tangaroa/WS/WS14.EV	0.03744	-9999	-999	1	-100	0	-50	1	5	1
102	Region102	agg	2950133	-64.0381	88.5395	-50.5247	-99.9747	-971.612	0	5.20538	22.0548	245	1686	1694	1690	29.3208	29.4684	29.3938	357.428	357.575	357.501	20150223	20:16:18.8860	20150223	20:17:07.3660	20150223	20:16:43.0590	-69.7118	177.888	-69.7131	177.882	-69.7124	177.885	250	8.0.86.31499	3	20170717	13:14:53.8230	E:/2015Tangaroa/WS/WS14.EV	0.03744	-9999	-999	1	-100	0	-50	1	5	1
103	Region103	agg	2950133	-63.363	317.523	-51.2441	-99.9751	-971.976	0	15.9804	20.3044	585	1741	1747	1744	30.2736	30.3734	30.3235	358.38	358.48	358.43	20150223	20:21:28.5320	20150223	20:22:00.8160	20150223	20:21:44.6740	-69.7207	177.851	-69.7216	177.847	-69.7212	177.849	250	8.0.86.31499	3	20170717	13:14:53.8230	E:/2015Tangaroa/WS/WS14.EV	0.03744	-9999	-999	1	-100	0	-50	1	5	1
104	Region104	agg	2950133	-63.9667	177.719	-52.6862	-99.7681	-975.769	0	10.278	13.2105	430	1748	1755	1751	30.3902	30.5177	30.44	358.496	358.624	358.546	20150223	20:22:06.1970	20150223	20:22:47.8540	20150223	20:22:22.3400	-69.7218	177.846	-69.723	177.841	-69.7223	177.844	250	8.0.86.31499	3	20170717	13:14:53.8230	E:/2015Tangaroa/WS/WS14.EV	0.03744	-9999	-999	1	-100	0	-50	1	5	1
105	Region105	agg	2950133	-62.8257	312.044	-49.0235	-99.7947	-971.21	0	13.877	20.7599	508	1758	1764	1761	30.575	30.6737	30.6242	358.681	358.78	358.73	20150223	20:23:06.6760	20150223	20:23:38.9600	20150223	20:23:22.8180	-69.7235	177.839	-69.7245	177.835	-69.724	177.837	250	8.0.86.31499	3	20170717	13:14:53.8230	E:/2015Tangaroa/WS/WS14.EV	0.03744	-9999	-999	1	-100	0	-50	1	5	1
106	Region106	agg	2950133	-59.095	461.742	-37.3169	-99.9464	-970.34	0	8.69768	21.1118	1592	1768	1802	1785	30.7399	31.3137	31.026	358.846	359.419	359.131	20150223	20:24:00.4840	20150223	20:27:07.5260	20150223	20:25:33.4210	-69.7251	177.833	-69.7305	177.81	-69.7278	177.821	250	8.0.86.31499	3	20170717	13:14:53.8230	E:/2015Tangaroa/WS/WS14.EV	0.03744	-9999	-999	1	-100	0	-50	1	5	1
107	Region107	agg	2950133	-56.5933	2546.29	-41.7872	-99.5303	-956.834	0	26.9617	74.0013	423	1787	1789	1788	31.0594	31.0925	31.076	359.165	359.198	359.181	20150223	20:25:44.1830	20150223	20:25:54.9440	20150223	20:25:49.5630	-69.7281	177.82	-69.7284	177.819	-69.7283	177.819	250	8.0.86.31499	3	20170717	13:14:53.8230	E:/2015Tangaroa/WS/WS14.EV	0.03744	-9999	-999	1	-100	0	-50	1	5	1
108	Region108	agg	2950133	-59.9195	309.248	-46.6656	-99.9626	-966.186	0	7.04319	34.9133	663	1790	1807	1798	31.1087	31.3976	31.2478	359.214	359.503	359.353	20150223	20:26:00.3250	20150223	20:27:34.4300	20150223	20:26:46.0220	-69.7286	177.818	-69.7313	177.807	-69.7299	177.813	250	8.0.86.31499	3	20170717	13:14:53.8230	E:/2015Tangaroa/WS/WS14.EV	0.03744	-9999	-999	1	-100	0	-50	1	5	1
109	Region109	agg	2950133	-63.2011	187.61	-48.4492	-99.9609	-970.296	0	9.09651	24.0535	666	1812	1825	1818	31.4809	31.6936	31.579	359.586	359.798	359.684	20150223	20:28:01.4510	20150223	20:29:11.3820	20150223	20:28:33.7370	-69.7321	177.803	-69.7341	177.795	-69.733	177.8	250	8.0.86.31499	3	20170717	13:14:53.8230	E:/2015Tangaroa/WS/WS14.EV	0.03744	-9999	-999	1	-100	0	-50	1	5	1
110	Region110	agg	2950133	-56.524	1131.55	-44.2788	-99.8857	-965.792	0	11.7918	34.9209	555	1827	1835	1831	31.7262	31.8569	31.7913	359.831	359.961	359.896	20150223	20:29:22.2520	20150223	20:30:05.2890	20150223	20:29:43.7660	-69.7344	177.794	-69.7356	177.789	-69.735	177.791	250	8.0.86.31499	3	20170717	13:14:53.8230	E:/2015Tangaroa/WS/WS14.EV	0.03744	-9999	-999	1	-100	0	-50	1	5	1
111	Region111	agg	2950133	-58.8337	306.172	-47.2156	-99.6309	-963.013	0	5.43059	45.0386	142	1858	1862	1860	32.2414	32.308	32.2749	360.345	360.412	360.378	20150223	20:32:10.9160	20150223	20:32:32.4380	20150223	20:32:21.6770	-69.7393	177.774	-69.7399	177.771	-69.7396	177.772	250	8.0.86.31499	3	20170717	13:14:53.8230	E:/2015Tangaroa/WS/WS14.EV	0.03744	-9999	-999	1	-100	0	-50	1	5	1
112	Region112	agg	2950133	-47.2459	10944.1	-34.6051	-99.8056	-961.385	0	13.4672	50.1406	493	1869	1875	1872	32.4251	32.5248	32.4747	360.529	360.628	360.578	20150223	20:33:10.2250	20150223	20:33:42.5110	20150223	20:33:26.3680	-69.741	177.766	-69.7419	177.763	-69.7415	177.764	191.561	8.0.86.31499	3	20170717	13:14:53.8230	E:/2015Tangaroa/WS/WS14.EV	0.03744	-9999	-999	1	-100	0	-50	1	5	1
113	Region113	agg	2950133	-48.4921	4431.94	-36.6631	-99.3998	-961.276	0	7.26628	51.8438	266	1878	1884	1881	32.575	32.6751	32.6254	360.678	360.778	360.728	20150223	20:33:58.7670	20150223	20:34:31.0420	20150223	20:34:14.9090	-69.7424	177.761	-69.7434	177.757	-69.7429	177.759	250	8.0.86.31499	3	20170717	13:14:53.8230	E:/2015Tangaroa/WS/WS14.EV	0.03744	-9999	-999	1	-100	0	-50	1	5	1
114	Region114	agg	2950133	-60.0144	932.337	-46.4842	-96.5882	-955.26	0	21.7032	81.2583	681	1878	1883	1880	32.575	32.6586	32.6085	360.678	360.761	360.711	20150223	20:33:58.7670	20150223	20:34:25.6710	20150223	20:34:09.5290	-69.7424	177.761	-69.7432	177.757	-69.7427	177.759	250	8.0.86.31499	3	20170717	13:14:53.8230	E:/2015Tangaroa/WS/WS14.EV	0.03744	-9999	-999	1	-100	0	-50	1	5	1
115	Region115	agg	2950133	-49.967	3972.4	-33.6507	-88.7738	-950.116	0	9.14659	115.53	287	1878	1883	1880	32.575	32.6586	32.6085	360.678	360.761	360.711	20150223	20:33:58.7670	20150223	20:34:25.6710	20150223	20:34:09.5290	-69.7424	177.761	-69.7432	177.757	-69.7427	177.759	250	8.0.86.31499	3	20170717	13:14:53.8230	E:/2015Tangaroa/WS/WS14.EV	0.03744	-9999	-999	1	-100	0	-50	1	5	1
116	Region116	agg	2950133	-65.5846	75.1747	-54.0799	-99.9397	-973.609	0	6.31019	21.034	99	1881	1883	1882	32.6254	32.6586	32.6418	360.728	360.761	360.745	20150223	20:34:14.9090	20150223	20:34:25.6710	20150223	20:34:20.2900	-69.7429	177.759	-69.7432	177.757	-69.743	177.758	250	8.0.86.31499	3	20170717	13:14:53.8230	E:/2015Tangaroa/WS/WS14.EV	0.03744	-9999	-999	1	-100	0	-50	1	5	1
117	Region117	agg	2950133	-48.7391	13970.9	-33.8815	-94.1556	-952.245	0	24.2464	98.5897	634	1885	1889	1887	32.6958	32.7617	32.7289	360.798	360.864	360.831	20150223	20:34:37.7530	20150223	20:34:59.2980	20150223	20:34:48.5350	-69.7436	177.756	-69.7442	177.753	-69.7439	177.755	250	8.0.86.31499	3	20170717	13:14:53.8230	E:/2015Tangaroa/WS/WS14.EV	0.03744	-9999	-999	1	-100	0	-50	1	5	1
118	Region118	agg	2950133	-50.2822	3147.23	-38.0126	-91.4387	-950.784	0	7.79213	109.835	163	1904	1907	1905	33.0091	33.0593	33.0258	361.111	361.161	361.128	20150223	20:36:20.0110	20150223	20:36:36.1540	20150223	20:36:25.3920	-69.7465	177.743	-69.747	177.742	-69.7467	177.743	250	8.0.86.31499	3	20170717	13:14:53.8230	E:/2015Tangaroa/WS/WS14.EV	0.03744	-9999	-999	1	-100	0	-50	1	5	1
119	Region119	agg	2950133	-48.4401	25259.5	-30.9016	-97.2701	-952.602	0	40.9206	94.2048	856	1949	1952	1950	33.8595	33.9092	33.8761	361.96	362.01	361.977	20150223	20:40:55.8280	20150223	20:41:11.9610	20150223	20:41:01.2090	-69.7545	177.71	-69.7549	177.708	-69.7546	177.709	250	8.0.86.31499	3	20170717	13:14:53.8230	E:/2015Tangaroa/WS/WS14.EV	0.03744	-9999	-999	1	-100	0	-50	1	5	1
120	Region120	agg	2950133	-63.2288	150.218	-52.7545	-99.0276	-958.931	0	7.33002	61.9263	115	1951	1953	1952	33.8926	33.9298	33.9092	361.993	362.03	362.01	20150223	20:41:06.5800	20150223	20:41:18.6820	20150223	20:41:11.9610	-69.7548	177.709	-69.7551	177.707	-69.7549	177.708	250	8.0.86.31499	3	20170717	13:14:53.8230	E:/2015Tangaroa/WS/WS14.EV	0.03744	-9999	-999	1	-100	0	-50	1	5	1
121	Region121	agg	2950133	-54.6785	4370.14	-39.8477	-94.035	-951.401	0	29.7754	103.586	1090	1960	1966	1963	34.0509	34.1578	34.1008	362.151	362.258	362.201	20150223	20:41:57.8000	20150223	20:42:32.7640	20150223	20:42:13.9420	-69.7562	177.702	-69.7572	177.698	-69.7567	177.7	250	8.0.86.31499	3	20170717	13:14:53.8230	E:/2015Tangaroa/WS/WS14.EV	0.03744	-9999	-999	1	-100	0	-50	1	5	1
122	Region122	agg	2950133	-49.2587	19779.5	-33.4084	-97.0787	-952.693	0	38.6898	92.1231	1214	1970	1975	1972	34.2278	34.3115	34.2608	362.328	362.411	362.361	20150223	20:42:55.6170	20150223	20:43:22.7510	20150223	20:43:06.3780	-69.7579	177.695	-69.7587	177.692	-69.7582	177.694	250	8.0.86.31499	3	20170717	13:14:53.8230	E:/2015Tangaroa/WS/WS14.EV	0.03744	-9999	-999	1	-100	0	-50	1	5	1
123	Region123	agg	2950133	-47.6533	3253.98	-34.8613	-99.1501	-961.456	0	4.39801	50.6603	92	1972	1975	1973	34.2608	34.3115	34.2776	362.361	362.411	362.378	20150223	20:43:06.3780	20150223	20:43:22.7510	20150223	20:43:11.7590	-69.7582	177.694	-69.7587	177.692	-69.7583	177.693	250	8.0.86.31499	3	20170717	13:14:53.8230	E:/2015Tangaroa/WS/WS14.EV	0.03744	-9999	-999	1	-100	0	-50	1	5	1
125	Region125	agg	2950133	-57.3977	630.23	-47.3535	-96.6346	-956.767	0	8.03115	74.6706	126	1998	2000	1999	34.7162	34.7534	34.7328	362.815	362.853	362.832	20150223	20:45:33.1380	20150223	20:45:45.2500	20150223	20:45:38.5280	-69.7625	177.676	-69.7628	177.675	-69.7626	177.676	250	8.0.86.31499	3	20170717	13:14:53.8230	E:/2015Tangaroa/WS/WS14.EV	0.03744	-9999	-999	1	-100	0	-50	1	5	1
126	Region126	agg	2950133	-44.4742	49077.7	-30.3821	-96.7422	-953.923	0	31.9015	86.8701	1001	2028	2033	2030	35.2253	35.3116	35.2589	363.324	363.41	363.357	20150223	20:48:19.3750	20150223	20:48:51.7490	20150223	20:48:31.4870	-69.7673	177.656	-69.7681	177.653	-69.7676	177.655	250	8.0.86.31499	3	20170717	13:14:53.8230	E:/2015Tangaroa/WS/WS14.EV	0.03744	-9999	-999	1	-100	0	-50	1	5	1
128	Region128	agg	2950133	-43.8272	32435.5	-33.2792	-99.881	-963.867	0	18.1657	41.3715	570	2055	2060	2057	35.6071	35.6813	35.6368	363.705	363.78	363.735	20150223	20:51:00.0480	20150223	20:51:33.6030	20150223	20:51:13.4700	-69.7713	177.642	-69.7723	177.64	-69.7717	177.641	250	8.0.86.31499	3	20170717	13:14:53.8230	E:/2015Tangaroa/WS/WS14.EV	0.03744	-9999	-999	1	-100	0	-50	1	5	1
129	Region129	agg	2950133	-62.7457	97.4495	-51.5686	-88.7297	-950.873	0	4.2546	105.733	89	2058	2061	2059	35.6519	35.6955	35.6664	363.75	363.794	363.765	20150223	20:51:20.1810	20150223	20:51:40.3250	20150223	20:51:26.8920	-69.7719	177.641	-69.7725	177.64	-69.7721	177.64	250	8.0.86.31499	3	20170717	13:14:53.8230	E:/2015Tangaroa/WS/WS14.EV	0.03744	-9999	-999	1	-100	0	-50	1	5	1
130	Region130	agg	2950133	-65.4442	100.704	-54.983	-99.242	-978.141	0	8.18413	11.5937	214	2091	2095	2093	36.0593	36.0983	36.0792	364.158	364.197	364.178	20150223	20:54:33.7660	20150223	20:54:55.4900	20150223	20:54:44.6280	-69.7764	177.627	-69.7768	177.625	-69.7766	177.626	250	8.0.86.31499	3	20170717	13:14:53.8230	E:/2015Tangaroa/WS/WS14.EV	0.03744	-9999	-999	1	-100	0	-50	1	5	1
131	Region131	agg	2950133	-64.4835	151.175	-53.4846	-99.9271	-978.82	0	9.84772	10.3323	206	2103	2106	2104	36.1833	36.2098	36.1921	364.282	364.308	364.291	20150223	20:55:45.3760	20150223	20:56:01.6990	20150223	20:55:50.8160	-69.7778	177.622	-69.7781	177.621	-69.7779	177.622	250	8.0.86.31499	3	20170717	13:14:53.8230	E:/2015Tangaroa/WS/WS14.EV	0.03744	-9999	-999	1	-100	0	-50	1	5	1
132	Region132	agg	2950133	-50.9484	4041.23	-39.3041	-99.326	-965.047	0	11.6643	37.9042	244	2117	2120	2118	36.3101	36.3365	36.3184	364.409	364.435	364.417	20150223	20:57:04.1000	20150223	20:57:21.7030	20150223	20:57:09.5410	-69.7792	177.618	-69.7795	177.617	-69.7793	177.617	250	8.0.86.31499	3	20170717	13:14:53.8230	E:/2015Tangaroa/WS/WS14.EV	0.03744	-9999	-999	1	-100	0	-50	1	5	1
133	Region133	agg	2950133	-50.5832	6072.57	-35.874	-99.9325	-972.05	0	16.1141	17.8572	4045	2126	2173	2149	36.3874	36.6925	36.5449	364.486	364.786	364.644	20150223	20:57:58.2090	20150223	21:02:35.1380	20150223	21:00:14.1090	-69.7801	177.615	-69.7836	177.605	-69.7818	177.61	190.371	8.0.86.31499	3	20170717	13:14:53.8230	E:/2015Tangaroa/WS/WS14.EV	0.03744	-9999	-999	1	-100	0	-50	1	5	1
134	Region134	agg	2950133	-50.3117	2876.6	-36.0934	-99.2819	-961.588	0	7.17067	49.7889	225	2128	2133	2130	36.4057	36.4408	36.42	364.504	364.539	364.519	20150223	20:58:11.6510	20150223	20:58:38.9590	20150223	20:58:22.5740	-69.7802	177.614	-69.7807	177.613	-69.7804	177.614	250	8.0.86.31499	3	20170717	13:14:53.8230	E:/2015Tangaroa/WS/WS14.EV	0.03744	-9999	-999	1	-100	0	-50	1	5	1
135	Region135	agg	2950133	-46.6255	27390.3	-33.5271	-94.7744	-953.068	0	29.2181	90.2356	1528	2136	2145	2140	36.4623	36.5205	36.4862	364.561	364.619	364.585	20150223	20:58:57.8520	20150223	20:59:50.8940	20150223	20:59:19.7060	-69.7809	177.613	-69.7816	177.611	-69.7812	177.612	250	8.0.86.31499	3	20170717	13:14:53.8230	E:/2015Tangaroa/WS/WS14.EV	0.03744	-9999	-999	1	-100	0	-50	1	5	1
136	Region136	agg	2950133	-44.1514	19242.7	-32.8744	-99.8077	-962.012	0	11.6121	47.5592	668	2145	2155	2150	36.5205	36.5812	36.5507	364.619	364.678	364.65	20150223	20:59:50.8940	20150223	21:00:46.8940	20150223	21:00:19.5690	-69.7816	177.611	-69.7822	177.609	-69.7819	177.61	250	8.0.86.31499	3	20170717	13:14:53.8230	E:/2015Tangaroa/WS/WS14.EV	0.03744	-9999	-999	1	-100	0	-50	1	5	1
137	Region137	agg	2950133	-53.0799	3730.97	-40.2482	-90.8165	-949.627	0	17.592	113.034	552	2181	2186	2183	36.7358	36.7677	36.7489	364.829	364.861	364.842	20150223	21:03:18.7480	20150223	21:03:51.0710	20150223	21:03:32.1880	-69.7841	177.604	-69.7845	177.603	-69.7843	177.604	250	8.0.86.31499	3	20170717	13:14:53.8230	E:/2015Tangaroa/WS/WS14.EV	0.03744	-9999	-999	1	-100	0	-50	1	5	1
138	Region138	agg	2950133	-59.7825	171.727	-49.5987	-99.8512	-982.663	0	3.78959	7.32066	218	2183	2193	2188	36.7489	36.8089	36.7785	364.842	364.902	364.872	20150223	21:03:32.1880	20150223	21:04:29.2300	20150223	21:04:01.9730	-69.7843	177.604	-69.785	177.602	-69.7846	177.603	250	8.0.86.31499	3	20170717	13:14:53.8230	E:/2015Tangaroa/WS/WS14.EV	0.03744	-9999	-999	1	-100	0	-50	1	5	1
139	Region139	agg	2950133	-48.1696	2706.53	-34.98	-99.1747	-961.474	0	4.11988	50.4831	237	2183	2193	2188	36.7489	36.8089	36.7785	364.842	364.902	364.872	20150223	21:03:32.1880	20150223	21:04:29.2300	20150223	21:04:01.9730	-69.7843	177.604	-69.785	177.602	-69.7846	177.603	250	8.0.86.31499	3	20170717	13:14:53.8230	E:/2015Tangaroa/WS/WS14.EV	0.03744	-9999	-999	1	-100	0	-50	1	5	1
140	Region140	agg	2950133	-59.7543	394.647	-47.0522	-98.7494	-957.771	0	8.65261	68.3778	181	2196	2199	2197	36.8318	36.8569	36.8398	364.925	364.948	364.933	20150223	21:04:49.3830	20150223	21:05:09.6520	20150223	21:04:56.2190	-69.7852	177.601	-69.7855	177.6	-69.7853	177.601	250	8.0.86.31499	3	20170717	13:14:53.8230	E:/2015Tangaroa/WS/WS14.EV	0.03744	-9999	-999	1	-100	0	-50	1	5	1
141	Region141	agg	2950133	-57.4593	891.066	-44.8886	-95.7149	-951.012	0	11.5172	103.56	783	2198	2210	2204	36.8494	36.9305	36.8913	364.941	365.022	364.982	20150223	21:05:02.9310	20150223	21:06:12.0780	20150223	21:05:39.4190	-69.7854	177.601	-69.7864	177.598	-69.7859	177.599	250	8.0.86.31499	3	20170717	13:14:53.8230	E:/2015Tangaroa/WS/WS14.EV	0.03744	-9999	-999	1	-100	0	-50	1	5	1
142	Region142	agg	2950133	-53.393	1613.08	-41.8071	-99.9745	-980.637	0	8.17457	9.16504	171	2210	2213	2211	36.9305	36.9526	36.9373	365.022	365.044	365.028	20150223	21:06:12.0780	20150223	21:06:29.6810	20150223	21:06:17.5180	-69.7864	177.598	-69.7866	177.597	-69.7865	177.598	250	8.0.86.31499	3	20170717	13:14:53.8230	E:/2015Tangaroa/WS/WS14.EV	0.03744	-9999	-999	1	-100	0	-50	1	5	1
143	Region143	agg	2950133	-55.9517	5372	-34.5726	-93.2594	-939.207	0	49.0702	177.553	5389	2213	2233	2223	36.9526	37.1035	37.0288	365.044	365.195	365.12	20150223	21:06:29.6810	20150223	21:08:28.7310	20150223	21:07:29.1960	-69.7866	177.597	-69.7886	177.593	-69.7876	177.595	250	8.0.86.31499	3	20170717	13:14:53.8230	E:/2015Tangaroa/WS/WS14.EV	0.03744	-9999	-999	1	-100	0	-50	1	5	1
144	Region144	agg	2950133	-48.1803	7067.52	-36.9417	-91.309	-947.938	0	10.7847	128.131	282	2244	2248	2246	37.1812	37.2086	37.1947	365.272	365.3	365.286	20150223	21:09:30.2690	20150223	21:09:52.0360	20150223	21:09:41.1520	-69.7896	177.591	-69.79	177.59	-69.7898	177.59	250	8.0.86.31499	3	20170717	13:14:53.8230	E:/2015Tangaroa/WS/WS14.EV	0.03744	-9999	-999	1	-100	0	-50	1	5	1
146	Region146	agg	2950133	-57.3787	687.256	-46.2448	-99.9426	-976.929	0	8.71954	13.1529	228	2464	2468	2466	38.6636	38.6888	38.6755	366.753	366.779	366.765	20150223	21:30:43.0180	20150223	21:31:06.0040	20150223	21:30:53.8610	-69.794	177.526	-69.7941	177.525	-69.794	177.526	250	8.0.86.31499	3	20170717	13:14:53.8230	E:/2015Tangaroa/WS/WS14.EV	0.03744	-9999	-999	1	-100	0	-50	1	5	1
147	Region147	agg	2950133	-62.1146	146.879	-49.9737	-99.9828	-980.124	0	5.54532	8.71031	116	2592	2595	2593	39.841	39.8762	39.8518	367.93	367.966	367.941	20150223	21:43:09.3040	20150223	21:43:26.8490	20150223	21:43:14.7160	-69.7964	177.471	-69.7964	177.469	-69.7964	177.47	250	8.0.86.31499	3	20170717	13:14:53.8230	E:/2015Tangaroa/WS/WS14.EV	0.03744	-9999	-999	1	-100	0	-50	1	5	1
148	Region148	agg	2950133	-64.1633	95.117	-49.7252	-99.9461	-980.493	0	5.75566	8.42566	301	2674	2683	2678	40.8699	41.0073	40.9345	368.958	369.095	369.022	20150223	21:50:56.7530	20150223	21:51:53.2700	20150223	21:51:23.6210	-69.8	177.423	-69.8007	177.416	-69.8003	177.42	250	8.0.86.31499	3	20170717	13:14:53.8230	E:/2015Tangaroa/WS/WS14.EV	0.03744	-9999	-999	1	-100	0	-50	1	5	1
149	Region149	agg	2950133	-63.5036	229.899	-51.9377	-99.0899	-974.277	0	11.9511	17.0865	250	2715	2718	2716	41.4628	41.508	41.4766	369.55	369.595	369.564	20150223	21:54:54.2140	20150223	21:55:11.7390	20150223	21:54:59.6150	-69.8032	177.396	-69.8035	177.394	-69.8033	177.395	250	8.0.86.31499	3	20170717	13:14:53.8230	E:/2015Tangaroa/WS/WS14.EV	0.03744	-9999	-999	1	-100	0	-50	1	5	1
150	Region150	agg	2950133	-65.6741	55.2311	-57.0746	-99.9573	-971.664	0	4.73264	22.4922	99	2761	2764	2762	42.1445	42.1856	42.1584	370.232	370.272	370.245	20150223	21:59:20.0060	20150223	21:59:36.3220	20150223	21:59:25.5300	-69.8072	177.365	-69.8074	177.363	-69.8072	177.365	250	8.0.86.31499	3	20170717	13:14:53.8230	E:/2015Tangaroa/WS/WS14.EV	0.03744	-9999	-999	1	-100	0	-50	1	5	1
151	Region151	agg	2950133	-59.478	607.852	-46.8327	-99.9091	-971.267	0	12.5057	22.776	327	2791	2795	2793	42.5696	42.6279	42.5969	370.656	370.714	370.683	20150223	22:02:05.8740	20150223	22:02:28.7610	20150223	22:02:16.6580	-69.8096	177.346	-69.8099	177.344	-69.8097	177.345	250	8.0.86.31499	3	20170717	13:14:53.8230	E:/2015Tangaroa/WS/WS14.EV	0.03744	-9999	-999	1	-100	0	-50	1	5	1
152	Region152	agg	2950133	-61.1959	643.517	-48.4699	-99.9673	-972.528	0	19.6636	18.1291	617	2813	2818	2815	42.9007	42.9705	42.9283	370.987	371.056	371.015	20150223	22:04:13.8720	20150223	22:04:40.9620	20150223	22:04:24.6550	-69.8115	177.331	-69.8119	177.328	-69.8117	177.33	250	8.0.86.31499	3	20170717	13:14:53.8230	E:/2015Tangaroa/WS/WS14.EV	0.03744	-9999	-999	1	-100	0	-50	1	5	1
153	Region153	agg	2950133	-59.0695	630.535	-45.8587	-99.9589	-971.413	0	11.8077	23.5097	247	2824	2827	2825	43.0616	43.1104	43.0754	371.147	371.196	371.161	20150223	22:05:16.0850	20150223	22:05:34.9090	20150223	22:05:21.4770	-69.8124	177.324	-69.8127	177.322	-69.8125	177.324	250	8.0.86.31499	3	20170717	13:14:53.8230	E:/2015Tangaroa/WS/WS14.EV	0.03744	-9999	-999	1	-100	0	-50	1	5	1
154	Region154	agg	2950133	-48.1686	17507.1	-34.9651	-99.652	-955.644	0	26.643	78.5746	836	2862	2867	2864	43.6239	43.6974	43.6517	371.709	371.783	371.737	20150223	22:08:51.3700	20150223	22:09:19.6200	20150223	22:09:02.1340	-69.8157	177.299	-69.8161	177.296	-69.8158	177.298	250	8.0.86.31499	3	20170717	13:14:53.8230	E:/2015Tangaroa/WS/WS14.EV	0.03744	-9999	-999	1	-100	0	-50	1	5	1
155	Region155	agg	2950133	-52.2015	4557.39	-40.1872	-98.3811	-956.514	0	17.5538	74.2109	459	2869	2873	2871	43.732	43.7887	43.7604	371.817	371.874	371.846	20150223	22:09:33.0540	20150223	22:09:54.5800	20150223	22:09:43.8180	-69.8163	177.294	-69.8167	177.292	-69.8164	177.293	250	8.0.86.31499	3	20170717	13:14:53.8230	E:/2015Tangaroa/WS/WS14.EV	0.03744	-9999	-999	1	-100	0	-50	1	5	1
156	Region156	agg	2950133	-61.1501	181.824	-50.4203	-99.3874	-960.536	0	5.49751	54.6451	115	2873	2876	2874	43.7887	43.8311	43.8028	371.874	371.916	371.888	20150223	22:09:54.5800	20150223	22:10:10.7140	20150223	22:09:59.9610	-69.8167	177.292	-69.817	177.29	-69.8168	177.291	250	8.0.86.31499	3	20170717	13:14:53.8230	E:/2015Tangaroa/WS/WS14.EV	0.03744	-9999	-999	1	-100	0	-50	1	5	1
157	Region157	agg	2950133	-52.782	1368.15	-38.6242	-99.1418	-960.503	0	6.02336	54.7733	189	2891	2896	2893	44.0408	44.1116	44.0692	372.125	372.196	372.154	20150223	22:11:31.4240	20150223	22:11:58.3310	20150223	22:11:42.1880	-69.819	177.282	-69.8197	177.279	-69.8193	177.281	250	8.0.86.31499	3	20170717	13:14:53.8230	E:/2015Tangaroa/WS/WS14.EV	0.03744	-9999	-999	1	-100	0	-50	1	5	1
158	Region158	agg	2950133	-45.7886	13638.8	-33.7844	-99.6361	-960.407	0	11.9989	54.4468	251	2909	2912	2910	44.3016	44.3478	44.3158	372.386	372.432	372.4	20150223	22:13:10.9610	20150223	22:13:28.4450	20150223	22:13:16.3430	-69.8216	177.272	-69.822	177.27	-69.8217	177.271	250	8.0.86.31499	3	20170717	13:14:53.8230	E:/2015Tangaroa/WS/WS14.EV	0.03744	-9999	-999	1	-100	0	-50	1	5	1
159	Region159	agg	2950133	-49.8283	12175.2	-37.0923	-94.0639	-952.075	0	27.1529	102.588	426	2911	2913	2912	44.3301	44.365	44.3478	372.415	372.45	372.432	20150223	22:13:21.7230	20150223	22:13:35.1570	20150223	22:13:28.4450	-69.8218	177.27	-69.8222	177.269	-69.822	177.27	250	8.0.86.31499	3	20170717	13:14:53.8230	E:/2015Tangaroa/WS/WS14.EV	0.03744	-9999	-999	1	-100	0	-50	1	5	1
160	Region160	agg	2950133	-63.0514	204.104	-51.2516	-99.9601	-977.161	0	9.5609	11.502	350	2933	2939	2936	44.6482	44.7365	44.6943	372.732	372.82	372.778	20150223	22:15:22.9060	20150223	22:15:56.6540	20150223	22:15:40.3890	-69.8249	177.258	-69.8257	177.255	-69.8253	177.256	250	8.0.86.31499	3	20170717	13:14:53.8230	E:/2015Tangaroa/WS/WS14.EV	0.03744	-9999	-999	1	-100	0	-50	1	5	1
162	Region162	agg	2950133	-62.2917	211.294	-49.1984	-99.9434	-962.444	0	8.30929	46.51	478	2961	2971	2966	45.0618	45.2145	45.1435	373.145	373.298	373.227	20150223	22:18:00.3750	20150223	22:18:58.1890	20150223	22:18:31.2920	-69.8288	177.242	-69.8303	177.236	-69.8296	177.239	250	8.0.86.31499	3	20170717	13:14:53.8230	E:/2015Tangaroa/WS/WS14.EV	0.03744	-9999	-999	1	-100	0	-50	1	5	1
163	Region163	agg	2950133	-64.2629	243.212	-55.0164	-99.7553	-975.273	0	15.0584	15.7157	315	2966	2969	2967	45.1435	45.1861	45.1578	373.227	373.269	373.241	20150223	22:18:31.2920	20150223	22:18:47.4370	20150223	22:18:36.6740	-69.8296	177.239	-69.8301	177.237	-69.8298	177.238	250	8.0.86.31499	3	20170717	13:14:53.8230	E:/2015Tangaroa/WS/WS14.EV	0.03744	-9999	-999	1	-100	0	-50	1	5	1
164	Region164	agg	2950133	-62.9275	172.206	-50.7911	-97.668	-958.034	0	7.83993	66.3511	123	2968	2970	2969	45.1718	45.2002	45.1861	373.255	373.284	373.269	20150223	22:18:42.0550	20150223	22:18:52.8180	20150223	22:18:47.4370	-69.8299	177.238	-69.8302	177.236	-69.8301	177.237	250	8.0.86.31499	3	20170717	13:14:53.8230	E:/2015Tangaroa/WS/WS14.EV	0.03744	-9999	-999	1	-100	0	-50	1	5	1
165	Region165	agg	2950133	-45.3772	21839.7	-32.7602	-90.5503	-947.009	0	17.4773	132.14	457	2981	2985	2983	45.3656	45.422	45.3939	373.449	373.505	373.477	20150223	22:19:55.9920	20150223	22:20:17.5170	20150223	22:20:06.7540	-69.8318	177.23	-69.8323	177.228	-69.832	177.229	250	8.0.86.31499	3	20170717	13:14:53.8230	E:/2015Tangaroa/WS/WS14.EV	0.03744	-9999	-999	1	-100	0	-50	1	5	1
166	Region166	agg	2950133	-57.47	324.674	-40.6806	-99.9062	-963.026	0	4.20679	45.0432	286	2987	2999	2993	45.4543	45.6329	45.5398	373.538	373.716	373.623	20150223	22:20:29.7420	20150223	22:21:36.9990	20150223	22:21:02.0310	-69.8326	177.227	-69.8343	177.22	-69.8334	177.223	250	8.0.86.31499	3	20170717	13:14:53.8230	E:/2015Tangaroa/WS/WS14.EV	0.03744	-9999	-999	1	-100	0	-50	1	5	1
168	Region168	agg	2950133	-60.9557	134.081	-47.1234	-99.8672	-962.169	0	3.87651	48.7134	223	3008	3018	3013	45.772	45.9296	45.8463	373.855	374.013	373.929	20150223	22:22:29.5340	20150223	22:23:30.1230	20150223	22:22:57.7700	-69.8357	177.214	-69.8372	177.208	-69.8364	177.211	250	8.0.86.31499	3	20170717	13:14:53.8230	E:/2015Tangaroa/WS/WS14.EV	0.03744	-9999	-999	1	-100	0	-50	1	5	1
169	Region169	agg	2950133	-52.3184	3875.77	-38.0673	-93.539	-949.189	0	15.3357	118.064	401	3020	3024	3022	45.9573	46.017	45.9887	374.04	374.1	374.072	20150223	22:23:40.8860	20150223	22:24:03.7530	20150223	22:23:52.9900	-69.8374	177.207	-69.8378	177.204	-69.8376	177.205	250	8.0.86.31499	3	20170717	13:14:53.8230	E:/2015Tangaroa/WS/WS14.EV	0.03744	-9999	-999	1	-100	0	-50	1	5	1
170	Region170	agg	2950133	-61.8791	235.268	-48.8584	-99.9756	-979.618	0	8.41359	10.1288	264	3023	3028	3025	46.0028	46.0769	46.0312	374.086	374.159	374.114	20150223	22:23:58.3710	20150223	22:24:26.6190	20150223	22:24:09.1340	-69.8377	177.205	-69.8384	177.202	-69.838	177.204	250	8.0.86.31499	3	20170717	13:14:53.8230	E:/2015Tangaroa/WS/WS14.EV	0.03744	-9999	-999	1	-100	0	-50	1	5	1
171	Region171	agg	2950133	-53.4633	2998	-41.8724	-99.6132	-962.932	0	15.4408	44.7509	323	3030	3033	3031	46.1081	46.147	46.1215	374.19	374.229	374.204	20150223	22:24:38.7120	20150223	22:24:54.8570	20150223	22:24:44.0940	-69.8386	177.201	-69.8389	177.199	-69.8387	177.2	250	8.0.86.31499	3	20170717	13:14:53.8230	E:/2015Tangaroa/WS/WS14.EV	0.03744	-9999	-999	1	-100	0	-50	1	5	1
172	Region172	agg	2950133	-56.8454	3466.82	-38.0561	-90.7483	-942.437	0	38.9022	160.913	1831	3040	3048	3044	46.2276	46.3177	46.2708	374.311	374.401	374.354	20150223	22:25:32.5260	20150223	22:26:18.2380	20150223	22:25:54.0520	-69.8393	177.195	-69.8398	177.191	-69.8396	177.193	250	8.0.86.31499	3	20170717	13:14:53.8230	E:/2015Tangaroa/WS/WS14.EV	0.03744	-9999	-999	1	-100	0	-50	1	5	1
173	Region173	agg	2950133	-56.753	422.113	-45.4634	-99.5919	-958.963	0	4.63704	62.3528	97	3050	3053	3051	46.3376	46.3673	46.3477	374.421	374.45	374.431	20150223	22:26:28.9910	20150223	22:26:45.1350	20150223	22:26:34.3730	-69.84	177.19	-69.8401	177.189	-69.84	177.19	250	8.0.86.31499	3	20170717	13:14:53.8230	E:/2015Tangaroa/WS/WS14.EV	0.03744	-9999	-999	1	-100	0	-50	1	5	1
175	Region175	agg	2950133	-58.0417	931.498	-45.7575	-99.5396	-965.087	0	13.7677	36.6034	360	3073	3077	3075	46.5683	46.6057	46.5871	374.651	374.689	374.67	20150223	22:28:39.5380	20150223	22:29:01.0630	20150223	22:28:50.3000	-69.8413	177.18	-69.8415	177.178	-69.8414	177.179	250	8.0.86.31499	3	20170717	13:14:53.8230	E:/2015Tangaroa/WS/WS14.EV	0.03744	-9999	-999	1	-100	0	-50	1	5	1
176	Region176	agg	2950133	-59.2188	1674.75	-46.8652	-99.2634	-954.808	0	32.4592	83.3789	679	3073	3076	3074	46.5683	46.5965	46.5776	374.651	374.68	374.661	20150223	22:28:39.5380	20150223	22:28:55.6820	20150223	22:28:44.9190	-69.8413	177.18	-69.8414	177.179	-69.8413	177.18	250	8.0.86.31499	3	20170717	13:14:53.8230	E:/2015Tangaroa/WS/WS14.EV	0.03744	-9999	-999	1	-100	0	-50	1	5	1
177	Region177	agg	2950133	-62.375	267.122	-48.7196	-99.8288	-977.643	0	10.7082	11.5081	224	3074	3077	3075	46.5776	46.6057	46.5871	374.661	374.689	374.67	20150223	22:28:44.9190	20150223	22:29:01.0630	20150223	22:28:50.3000	-69.8413	177.18	-69.8415	177.178	-69.8414	177.179	250	8.0.86.31499	3	20170717	13:14:53.8230	E:/2015Tangaroa/WS/WS14.EV	0.03744	-9999	-999	1	-100	0	-50	1	5	1
179	Region179	agg	2950133	-51.5747	4569.09	-37.9697	-99.9044	-960.784	0	15.2337	53.0842	478	3112	3117	3114	46.9817	47.0494	47.0088	375.065	375.132	375.092	20150223	22:32:22.8140	20150223	22:32:56.4110	20150223	22:32:36.2460	-69.845	177.169	-69.8455	177.172	-69.8453	177.17	250	8.0.86.31499	3	20170717	13:14:53.8230	E:/2015Tangaroa/WS/WS14.EV	0.03744	-9999	-999	1	-100	0	-50	1	5	1
180	Region180	agg	2950133	-58.0393	932.007	-41.8334	-99.888	-958.963	0	13.7677	61.8085	288	3121	3124	3122	47.1042	47.1407	47.116	375.187	375.223	375.199	20150223	22:33:23.2870	20150223	22:33:39.4310	20150223	22:33:28.6680	-69.8455	177.174	-69.8455	177.176	-69.8455	177.175	250	8.0.86.31499	3	20170717	13:14:53.8230	E:/2015Tangaroa/WS/WS14.EV	0.03744	-9999	-999	1	-100	0	-50	1	5	1
181	Region181	agg	2950133	-59.4949	1164.99	-44.427	-86.4675	-940.653	0	24.0616	181.617	755	3150	3155	3152	47.5467	47.6304	47.5808	375.629	375.712	375.663	20150223	22:36:10.2200	20150223	22:36:39.8050	20150223	22:36:22.3230	-69.8449	177.196	-69.8448	177.2	-69.8449	177.197	250	8.0.86.31499	3	20170717	13:14:53.8230	E:/2015Tangaroa/WS/WS14.EV	0.03744	-9999	-999	1	-100	0	-50	1	5	1
184	Region184	agg	2950133	-61.6552	705.343	-47.7917	-87.3713	-941.233	0	23.9569	175.873	877	3167	3173	3170	47.8235	47.9214	47.873	375.905	376.003	375.955	20150223	22:37:48.4000	20150223	22:38:23.4990	20150223	22:38:06.0140	-69.8444	177.209	-69.8442	177.213	-69.8443	177.211	250	8.0.86.31499	3	20170717	13:14:53.8230	E:/2015Tangaroa/WS/WS14.EV	0.03744	-9999	-999	1	-100	0	-50	1	5	1
185	Region185	agg	2950133	-59.4672	293.5	-47.6867	-99.2617	-959.653	0	6.02336	58.1667	126	3168	3171	3169	47.8391	47.8877	47.8578	375.921	375.969	375.939	20150223	22:37:53.9120	20150223	22:38:11.3950	20150223	22:38:00.6330	-69.8444	177.209	-69.8443	177.212	-69.8443	177.21	250	8.0.86.31499	3	20170717	13:14:53.8230	E:/2015Tangaroa/WS/WS14.EV	0.03744	-9999	-999	1	-100	0	-50	1	5	1
186	Region186	agg	2950133	-52.5124	3669.46	-35.835	-99.8327	-956.046	0	15.1827	76.2764	794	3168	3177	3172	47.8391	47.981	47.903	375.921	376.062	375.985	20150223	22:37:53.9120	20150223	22:38:45.0250	20150223	22:38:16.7770	-69.8444	177.209	-69.8441	177.216	-69.8442	177.213	250	8.0.86.31499	3	20170717	13:14:53.8230	E:/2015Tangaroa/WS/WS14.EV	0.03744	-9999	-999	1	-100	0	-50	1	5	1
188	Region188	agg	2950133	-57.3424	516.729	-45.043	-95.7798	-953.55	0	6.50141	88.8207	102	3176	3178	3177	47.9663	47.9958	47.981	376.048	376.077	376.062	20150223	22:38:39.6430	20150223	22:38:50.4060	20150223	22:38:45.0250	-69.8441	177.216	-69.8441	177.217	-69.8441	177.216	250	8.0.86.31499	3	20170717	13:14:53.8230	E:/2015Tangaroa/WS/WS14.EV	0.03744	-9999	-999	1	-100	0	-50	1	5	1
189	Region189	agg	2950133	-57.1521	2179.08	-40.5329	-99.23	-949.914	0	26.2418	108.876	2333	3185	3201	3193	48.1104	48.3837	48.2482	376.192	376.465	376.329	20150223	22:39:32.0670	20150223	22:41:10.4130	20150223	22:40:21.7890	-69.8438	177.222	-69.8431	177.235	-69.8435	177.229	250	8.0.86.31499	3	20170717	13:14:53.8230	E:/2015Tangaroa/WS/WS14.EV	0.03744	-9999	-999	1	-100	0	-50	1	5	1
190	Region190	agg	2950133	-56.9938	1004.54	-45.5857	-99.8182	-961.141	0	11.6643	53.541	183	3187	3189	3188	48.1476	48.1811	48.1663	376.229	376.262	376.248	20150223	22:39:45.4910	20150223	22:39:57.5930	20150223	22:39:52.2110	-69.8438	177.224	-69.8437	177.226	-69.8437	177.225	250	8.0.86.31499	3	20170717	13:14:53.8230	E:/2015Tangaroa/WS/WS14.EV	0.03744	-9999	-999	1	-100	0	-50	1	5	1
191	Region191	agg	2950133	-61.6127	647.166	-46.9175	-86.4504	-941.895	0	21.767	171.037	683	3190	3195	3192	48.1998	48.278	48.2333	376.281	376.359	376.315	20150223	22:40:04.3050	20150223	22:40:32.5520	20150223	22:40:16.4080	-69.8436	177.227	-69.8434	177.23	-69.8435	177.228	250	8.0.86.31499	3	20170717	13:14:53.8230	E:/2015Tangaroa/WS/WS14.EV	0.03744	-9999	-999	1	-100	0	-50	1	5	1
192	Region192	agg	2950133	-65.7566	58.0244	-51.9949	-99.8691	-960.537	0	5.06728	53.6432	159	3191	3196	3193	48.2146	48.2971	48.2482	376.296	376.378	376.329	20150223	22:40:09.6860	20150223	22:40:39.3930	20150223	22:40:21.7890	-69.8436	177.227	-69.8434	177.231	-69.8435	177.229	250	8.0.86.31499	3	20170717	13:14:53.8230	E:/2015Tangaroa/WS/WS14.EV	0.03744	-9999	-999	1	-100	0	-50	1	5	1
193	Region193	agg	2950133	-63.2735	205.563	-52.7798	-98.9327	-965.088	0	10.1346	37.1107	212	3192	3195	3193	48.2333	48.278	48.2482	376.315	376.359	376.329	20150223	22:40:16.4080	20150223	22:40:32.5520	20150223	22:40:21.7890	-69.8435	177.228	-69.8434	177.23	-69.8435	177.229	250	8.0.86.31499	3	20170717	13:14:53.8230	E:/2015Tangaroa/WS/WS14.EV	0.03744	-9999	-999	1	-100	0	-50	1	5	1
195	Region195	agg	2950133	-59.882	480.603	-43.0187	-95.5898	-951.224	0	10.8516	104.553	681	3204	3215	3209	48.4288	48.6074	48.5077	376.509	376.686	376.588	20150223	22:41:26.5570	20150223	22:42:29.8810	20150223	22:41:54.7940	-69.843	177.238	-69.8425	177.246	-69.8428	177.241	250	8.0.86.31499	3	20170717	13:14:53.8230	E:/2015Tangaroa/WS/WS14.EV	0.03744	-9999	-999	1	-100	0	-50	1	5	1
197	Region197	agg	2950133	-60.7538	234.877	-50.1281	-99.3436	-957.746	0	6.48229	67.1113	339	3229	3238	3233	48.8488	49.0003	48.9212	376.914	377.055	376.98	20150223	22:43:53.2500	20150223	22:44:48.3710	20150223	22:44:18.7850	-69.8419	177.257	-69.8416	177.263	-69.8418	177.26	250	8.0.86.31499	3	20170717	13:14:53.8230	E:/2015Tangaroa/WS/WS14.EV	0.03744	-9999	-999	1	-100	0	-50	1	5	1
198	Region198	agg	2950133	-48.2499	14181.7	-30.7872	-96.7907	-952.177	0	21.9901	96.0636	1265	3239	3249	3244	49.0145	49.1803	49.0907	377.069	377.224	377.14	20150223	22:44:53.7530	20150223	22:45:55.5570	20150223	22:45:21.9890	-69.8415	177.264	-69.8412	177.271	-69.8414	177.267	250	8.0.86.31499	3	20170717	13:14:53.8230	E:/2015Tangaroa/WS/WS14.EV	0.03744	-9999	-999	1	-100	0	-50	1	5	1
200	Region200	agg	2950133	-53.2195	3563.81	-39.0491	-92.3016	-950.327	0	17.353	111.149	363	3261	3264	3262	49.3473	49.3873	49.3599	377.384	377.424	377.397	20150223	22:47:01.4420	20150223	22:47:18.9170	20150223	22:47:06.8240	-69.8408	177.279	-69.8407	177.281	-69.8408	177.279	250	8.0.86.31499	3	20170717	13:14:53.8230	E:/2015Tangaroa/WS/WS14.EV	0.03744	-9999	-999	1	-100	0	-50	1	5	1
201	Region201	agg	2950133	-46.4144	14207.9	-35.3141	-92.6183	-951.183	0	14.437	105.77	302	3289	3292	3290	49.7012	49.7419	49.7128	377.736	377.777	377.748	20150223	22:49:42.9180	20150223	22:50:01.7220	20150223	22:49:48.2990	-69.84	177.296	-69.8399	177.298	-69.8399	177.296	250	8.0.86.31499	3	20170717	13:14:53.8230	E:/2015Tangaroa/WS/WS14.EV	0.03744	-9999	-999	1	-100	0	-50	1	5	1
202	Region202	agg	2950133	-49.1959	24832.5	-34.5311	-99.8008	-952.517	0	47.8762	90.1338	2003	3309	3316	3312	49.9526	50.0376	49.9922	377.988	378.073	378.027	20150223	22:51:39.9770	20150223	22:52:20.4270	20150223	22:51:58.7830	-69.8392	177.307	-69.839	177.311	-69.8391	177.309	250	8.0.86.31499	3	20170717	13:14:53.8230	E:/2015Tangaroa/WS/WS14.EV	0.03744	-9999	-999	1	-100	0	-50	1	5	1
203	Region203	agg	2950133	-62.2355	74.8703	-49.394	-99.9788	-971.719	0	2.90651	21.7385	76	3328	3332	3330	50.1897	50.2378	50.2126	378.224	378.273	378.247	20150223	22:53:33.0150	20150223	22:53:55.8710	20150223	22:53:43.7800	-69.8384	177.318	-69.8382	177.321	-69.8383	177.32	250	8.0.86.31499	3	20170717	13:14:53.8230	E:/2015Tangaroa/WS/WS14.EV	0.03744	-9999	-999	1	-100	0	-50	1	5	1
204	Region204	agg	2950133	-62.9737	256.272	-50.0198	-99.9914	-972.866	0	11.7918	18.5661	555	3350	3358	3354	50.449	50.5446	50.494	378.484	378.579	378.529	20150223	22:55:36.8110	20150223	22:56:22.5220	20150223	22:55:58.3360	-69.8374	177.331	-69.8371	177.335	-69.8372	177.333	250	8.0.86.31499	3	20170717	13:14:53.8230	E:/2015Tangaroa/WS/WS14.EV	0.03744	-9999	-999	1	-100	0	-50	1	5	1
205	Region205	agg	2950133	-58.992	426.187	-43.6241	-99.8606	-975.974	0	7.83993	13.7262	369	3363	3371	3367	50.6039	50.7005	50.652	378.639	378.736	378.687	20150223	22:56:50.7580	20150223	22:57:36.4680	20150223	22:57:13.6140	-69.8369	177.338	-69.8366	177.342	-69.8367	177.34	250	8.0.86.31499	3	20170717	13:14:53.8230	E:/2015Tangaroa/WS/WS14.EV	0.03744	-9999	-999	1	-100	0	-50	1	5	1
206	Region206	agg	2950133	-61.7287	150.07	-51.5134	-99.9237	-980.196	0	5.18413	9.06874	244	3411	3419	3415	51.1131	51.1778	51.1424	379.126	379.186	379.155	20150223	23:01:22.6160	20150223	23:02:09.6730	20150223	23:01:45.4850	-69.8355	177.361	-69.8354	177.364	-69.8354	177.362	250	8.0.86.31499	3	20170717	13:14:53.8230	E:/2015Tangaroa/WS/WS14.EV	0.03744	-9999	-999	1	-100	0	-50	1	5	1
207	Region207	agg	2950133	-52.9761	917.91	-38.4983	-99.8019	-977.925	0	4.22592	11.3485	221	3430	3439	3434	51.2587	51.325	51.2897	379.263	379.328	379.293	20150223	23:03:14.1930	20150223	23:04:07.9690	20150223	23:03:38.3890	-69.8354	177.367	-69.8355	177.37	-69.8355	177.369	250	8.0.86.31499	3	20170717	13:14:53.8230	E:/2015Tangaroa/WS/WS14.EV	0.03744	-9999	-999	1	-100	0	-50	1	5	1
208	Region208	agg	2950133	-51.4801	2035.54	-34.775	-99.8633	-978.292	0	6.64048	10.4209	764	3517	3538	3527	51.8373	51.9821	51.9042	379.841	379.986	379.908	20150223	23:11:25.2140	20150223	23:13:29.1710	20150223	23:12:21.8320	-69.8354	177.395	-69.8353	177.401	-69.8353	177.398	250	8.0.86.31499	3	20170717	13:14:53.8230	E:/2015Tangaroa/WS/WS14.EV	0.03744	-9999	-999	1	-100	0	-50	1	5	1
209	Region209	agg	2950133	-55.9677	756.072	-45.4661	-99.809	-979.829	0	6.93165	9.19231	290	3578	3585	3581	52.2412	52.2851	52.2611	380.245	380.289	380.265	20150223	23:17:18.0900	20150223	23:17:57.2690	20150223	23:17:35.7000	-69.8341	177.413	-69.8338	177.415	-69.834	177.414	250	8.0.86.31499	3	20170717	13:14:53.8230	E:/2015Tangaroa/WS/WS14.EV	0.03744	-9999	-999	1	-100	0	-50	1	5	1
210	Region210	agg	2950133	-60.424	151.373	-47.4277	-99.5684	-972.574	0	3.87216	18.9164	81	3651	3654	3652	52.7091	52.7299	52.7165	380.714	380.735	380.722	20150223	23:24:20.3530	20150223	23:24:39.1880	20150223	23:24:27.0750	-69.8308	177.433	-69.8307	177.434	-69.8308	177.433	250	8.0.86.31499	3	20170717	13:14:53.8230	E:/2015Tangaroa/WS/WS14.EV	0.03744	-9999	-999	1	-100	0	-50	1	5	1
211	Region211	agg	2950133	-64.227	96.5342	-54.421	-99.9549	-968.124	0	5.92776	30.5949	124	3651	3654	3652	52.7091	52.7299	52.7165	380.714	380.735	380.722	20150223	23:24:20.3530	20150223	23:24:39.1880	20150223	23:24:27.0750	-69.8308	177.433	-69.8307	177.434	-69.8308	177.433	250	8.0.86.31499	3	20170717	13:14:53.8230	E:/2015Tangaroa/WS/WS14.EV	0.03744	-9999	-999	1	-100	0	-50	1	5	1
212	Region212	agg	2950133	-53.8393	978.437	-41.1092	-99.7963	-980.028	0	5.495	8.91195	546	3662	3680	3671	52.7815	52.9055	52.8447	380.787	380.911	380.85	20150223	23:25:24.9810	20150223	23:27:15.4830	20150223	23:26:21.6170	-69.8305	177.436	-69.8302	177.442	-69.8303	177.439	250	8.0.86.31499	3	20170717	13:14:53.8230	E:/2015Tangaroa/WS/WS14.EV	0.03744	-9999	-999	1	-100	0	-50	1	5	1
213	Region213	agg	2950133	-49.0785	6827.26	-35.9415	-99.7211	-960.578	0	12.8116	55.5224	268	3669	3672	3670	52.8296	52.8522	52.8371	380.835	380.857	380.843	20150223	23:26:08.0510	20150223	23:26:28.3390	20150223	23:26:14.8960	-69.8304	177.438	-69.8303	177.44	-69.8303	177.439	250	8.0.86.31499	3	20170717	13:14:53.8230	E:/2015Tangaroa/WS/WS14.EV	0.03744	-9999	-999	1	-100	0	-50	1	5	1
214	Region214	agg	2950133	-63.4133	94.3624	-55.4505	-99.758	-981.103	0	4.80435	7.85611	201	3758	3765	3761	53.4109	53.4543	53.4296	381.411	381.455	381.43	20150223	23:34:42.3540	20150223	23:35:20.1690	20150223	23:34:58.5600	-69.8286	177.465	-69.8283	177.467	-69.8284	177.466	250	8.0.86.31499	3	20170717	13:14:53.8230	E:/2015Tangaroa/WS/WS14.EV	0.03744	-9999	-999	1	-100	0	-50	1	5	1
215	Region215	agg	2950133	-62.2169	105.048	-49.9229	-99.9463	-981.759	0	4.06057	7.31077	361	3790	3806	3798	53.6111	53.7103	53.6628	381.611	381.711	381.663	20150223	23:37:40.5480	20150223	23:39:10.9230	20150223	23:38:27.7130	-69.8268	177.473	-69.8259	177.477	-69.8264	177.475	250	8.0.86.31499	3	20170717	13:14:53.8230	E:/2015Tangaroa/WS/WS14.EV	0.03744	-9999	-999	1	-100	0	-50	1	5	1
216	Region216	agg	2950133	-60.1317	570.882	-49.8587	-99.5906	-958.83	0	13.653	61.7645	357	3872	3876	3874	54.1517	54.1775	54.1639	382.153	382.178	382.165	20150223	23:45:50.0770	20150223	23:46:13.0350	20150223	23:46:00.8990	-69.8198	177.487	-69.8194	177.487	-69.8196	177.487	250	8.0.86.31499	3	20170717	13:14:53.8230	E:/2015Tangaroa/WS/WS14.EV	0.03744	-9999	-999	1	-100	0	-50	1	5	1
217	Region217	agg	2950133	-52.7721	1422.04	-38.7598	-99.886	-978.614	0	6.24645	10.3154	294	3875	3883	3879	54.1703	54.2259	54.199	382.171	382.227	382.2	20150223	23:46:06.3120	20150223	23:46:56.2450	20150223	23:46:31.9960	-69.8195	177.487	-69.8186	177.488	-69.8191	177.487	250	8.0.86.31499	3	20170717	13:14:53.8230	E:/2015Tangaroa/WS/WS14.EV	0.03744	-9999	-999	1	-100	0	-50	1	5	1
218	Region218	agg	2950133	-50.7803	2327.58	-40.7467	-84.698	-944.755	0	6.46317	152.219	169	3878	3882	3880	54.1911	54.2199	54.2067	382.192	382.221	382.207	20150223	23:46:25.2750	20150223	23:46:50.8330	20150223	23:46:38.7080	-69.8192	177.487	-69.8187	177.488	-69.8189	177.487	250	8.0.86.31499	3	20170717	13:14:53.8230	E:/2015Tangaroa/WS/WS14.EV	0.03744	-9999	-999	1	-100	0	-50	1	5	1
219	Region219	agg	2950133	-52.2888	1119.1	-41.5874	-99.9228	-975.212	0	4.39801	14.721	207	3959	3967	3963	54.6972	54.7422	54.7208	382.699	382.744	382.723	20150223	23:54:36.1470	20150223	23:55:22.0410	20150223	23:55:00.3930	-69.8109	177.489	-69.8102	177.488	-69.8105	177.489	250	8.0.86.31499	3	20170717	13:14:53.8230	E:/2015Tangaroa/WS/WS14.EV	0.03744	-9999	-999	1	-100	0	-50	1	5	1
221	Region221	agg	2950133	-52.6121	1111.09	-41.8258	-85.8919	-943.201	0	4.70396	165.018	123	4063	4067	4065	55.322	55.3424	55.3324	383.324	383.345	383.335	20150224	00:05:07.8630	20150224	00:05:29.5080	20150224	00:05:18.6850	-69.8026	177.474	-69.8023	177.473	-69.8025	177.473	250	8.0.86.31499	3	20170717	13:14:53.8230	E:/2015Tangaroa/WS/WS14.EV	0.03744	-9999	-999	1	-100	0	-50	1	5	1
222	Region222	agg	2950133	-55.2936	1332.79	-42.6169	-99.6835	-976.267	0	10.4624	13.0433	383	4070	4076	4073	55.3629	55.4005	55.3808	383.366	383.403	383.383	20150224	00:05:49.6600	20150224	00:06:26.0570	20150224	00:06:07.2030	-69.802	177.473	-69.8014	177.472	-69.8017	177.473	250	8.0.86.31499	3	20170717	13:14:53.8230	E:/2015Tangaroa/WS/WS14.EV	0.03744	-9999	-999	1	-100	0	-50	1	5	1
223	Region223	agg	2950133	-54.3345	739.21	-42.9191	-99.8605	-972.816	0	4.65297	19.8251	146	4096	4101	4098	55.5237	55.5568	55.5373	383.526	383.559	383.54	20150224	00:08:24.7270	20150224	00:08:54.4150	20150224	00:08:36.8600	-69.7996	177.47	-69.7991	177.469	-69.7994	177.469	250	8.0.86.31499	3	20170717	13:14:53.8230	E:/2015Tangaroa/WS/WS14.EV	0.03744	-9999	-999	1	-100	0	-50	1	5	1
224	Region224	agg	2950133	-57.0704	559.114	-41.8914	-99.8309	-978.746	0	6.60764	10.0202	622	4179	4196	4187	56.0714	56.1761	56.124	384.064	384.168	384.116	20150224	00:16:58.1270	20150224	00:18:38.1910	20150224	00:17:48.1090	-69.791	177.465	-69.7893	177.464	-69.7901	177.464	250	8.0.86.31499	3	20170717	13:14:53.8230	E:/2015Tangaroa/WS/WS14.EV	0.03744	-9999	-999	1	-100	0	-50	1	5	1
225	Region225	agg	2950133	-65.1607	60.7811	-57.5313	-99.4592	-979.652	0	4.62747	9.61779	121	4206	4210	4208	56.2416	56.2655	56.2543	384.234	384.258	384.246	20150224	00:19:40.1760	20150224	00:20:03.1510	20150224	00:19:52.3080	-69.7882	177.463	-69.7879	177.463	-69.788	177.463	250	8.0.86.31499	3	20170717	13:14:53.8230	E:/2015Tangaroa/WS/WS14.EV	0.03744	-9999	-999	1	-100	0	-50	1	5	1
226	Region226	agg	2950133	-63.2572	92.7873	-56.4577	-99.8601	-978.142	0	4.55736	10.8406	143	4216	4221	4218	56.3022	56.332	56.3142	384.294	384.324	384.306	20150224	00:20:36.9880	20150224	00:21:04.1260	20150224	00:20:47.8410	-69.7873	177.462	-69.7868	177.461	-69.7871	177.462	250	8.0.86.31499	3	20170717	13:14:53.8230	E:/2015Tangaroa/WS/WS14.EV	0.03744	-9999	-999	1	-100	0	-50	1	5	1
227	Region227	agg	2950133	-63.1593	85.921	-52.9121	-99.6492	-975.702	0	4.12612	13.4524	1381	4243	4306	4274	56.4524	56.5091	56.4808	384.446	384.503	384.475	20150224	00:23:07.0010	20150224	00:24:10.0640	20150224	00:23:38.0320	-69.785	177.459	-69.7842	177.458	-69.7846	177.458	250	8.0.86.31499	3	20170717	13:14:53.8230	E:/2015Tangaroa/WS/WS14.EV	0.03744	-9999	-999	1	-100	0	-50	1	5	1
228	Region228	agg	2950133	-57.5945	568.27	-43.2206	-99.9707	-976.499	0	7.5772	11.7446	4874	4435	4557	4496	56.6161	56.7209	56.6673	384.61	384.714	384.661	20150224	00:26:19.1900	20150224	00:28:21.3120	20150224	00:27:20.2510	-69.7827	177.455	-69.781	177.454	-69.7818	177.455	250	8.0.86.31499	3	20170717	13:14:53.8230	E:/2015Tangaroa/WS/WS14.EV	0.03744	-9999	-999	1	-100	0	-50	1	5	1
229	Region229	agg	2950133	-49.0625	3571.09	-37.712	-99.7943	-970.607	0	6.67669	22.3207	1676	5632	5679	5655	57.952	58.014	57.9791	385.873	385.928	385.9	20150224	00:46:17.3740	20150224	00:47:04.4200	20150224	00:46:40.3970	-69.7667	177.469	-69.7665	177.472	-69.7666	177.471	250	8.0.86.31499	3	20170717	13:14:53.8230	E:/2015Tangaroa/WS/WS14.EV	0.03744	-9999	-999	1	-100	0	-50	1	5	1
230	Region230	agg	2950133	-51.7982	2996.12	-38.3671	-90.4711	-948.254	0	10.517	122.059	935	7449	7465	7457	60.2767	60.3074	60.2919	388.191	388.222	388.206	20150224	01:16:36.2410	20150224	01:16:52.2570	20150224	01:16:44.2500	-69.7573	177.576	-69.7571	177.577	-69.7572	177.576	250	8.0.86.31499	3	20170717	13:14:53.8230	E:/2015Tangaroa/WS/WS14.EV	0.03744	-9999	-999	1	-100	0	-50	1	5	1
231	Region231	agg	2950133	-48.761	5757.51	-30.9479	-92.1465	-948.619	0	10.0425	119.286	1418	7576	7602	7589	60.5228	60.5736	60.5479	388.438	388.488	388.463	20150224	01:18:43.3800	20150224	01:19:09.4080	20150224	01:18:56.3940	-69.7563	177.587	-69.756	177.589	-69.7562	177.588	250	8.0.86.31499	3	20170717	13:14:53.8230	E:/2015Tangaroa/WS/WS14.EV	0.03744	-9999	-999	1	-100	0	-50	1	5	1
232	Region232	agg	2950133	-49.0283	12040.8	-31.1162	-92.7213	-947.958	0	22.3355	122.932	3621	7634	7664	7649	60.6356	60.6942	60.6649	388.551	388.609	388.58	20150224	01:19:41.4420	20150224	01:20:11.4740	20150224	01:19:56.4590	-69.7558	177.592	-69.7555	177.595	-69.7556	177.593	250	8.0.86.31499	3	20170717	13:14:53.8230	E:/2015Tangaroa/WS/WS14.EV	0.03744	-9999	-999	1	-100	0	-50	1	5	1
233	Region233	agg	2950133	-47.7356	15076.7	-31.5838	-93.9596	-948.427	0	20.7671	119.031	5213	7738	7785	7761	60.8383	60.9255	60.882	388.753	388.84	388.797	20150224	01:21:25.5550	20150224	01:22:12.6060	20150224	01:21:48.5800	-69.7549	177.602	-69.7546	177.606	-69.7548	177.604	214.436	8.0.86.31499	3	20170717	13:14:53.8230	E:/2015Tangaroa/WS/WS14.EV	0.03744	-9999	-999	1	-100	0	-50	1	5	1
234	Region234	agg	2950133	-51.4254	6777.88	-36.5698	-92.2753	-948.101	0	21.8347	122.362	1827	7798	7813	7805	60.9486	60.9751	60.961	388.864	388.89	388.876	20150224	01:22:25.6210	20150224	01:22:40.6370	20150224	01:22:32.6280	-69.7545	177.607	-69.7544	177.608	-69.7544	177.607	250	8.0.86.31499	3	20170717	13:14:53.8230	E:/2015Tangaroa/WS/WS14.EV	0.03744	-9999	-999	1	-100	0	-50	1	5	1
235	Region235	agg	2950133	-54.7853	2164.13	-40.5107	-92.6527	-948.012	0	15.112	123.05	2608	7861	7893	7877	61.0568	61.1098	61.0834	388.972	389.025	388.998	20150224	01:23:28.6900	20150224	01:24:00.7240	20150224	01:23:44.7080	-69.7541	177.612	-69.7539	177.614	-69.754	177.613	250	8.0.86.31499	3	20170717	13:14:53.8230	E:/2015Tangaroa/WS/WS14.EV	0.03744	-9999	-999	1	-100	0	-50	1	5	1
236	Region236	agg	2950133	-50.7235	6414.98	-35.1022	-93.6417	-951.137	0	17.5814	101.794	3310	7989	8024	8006	61.2684	61.3256	61.2962	389.184	389.241	389.211	20150224	01:25:36.8280	20150224	01:26:11.8660	20150224	01:25:53.8470	-69.7532	177.621	-69.753	177.624	-69.7531	177.623	250	8.0.86.31499	3	20170717	13:14:53.8230	E:/2015Tangaroa/WS/WS14.EV	0.03744	-9999	-999	1	-100	0	-50	1	5	1
237	Region237	agg	2950133	-45.644	11973.9	-33.7116	-99.8265	-958.294	0	10.1892	63.466	1492	9811	9838	9824	63.5224	63.5539	63.5374	391.439	391.47	391.454	20150224	01:56:00.8100	20150224	01:56:27.8400	20150224	01:56:13.8250	-69.7446	177.725	-69.7444	177.726	-69.7445	177.726	203.789	8.0.86.31499	3	20170717	13:14:53.8230	E:/2015Tangaroa/WS/WS14.EV	0.03744	-9999	-999	1	-100	0	-50	1	5	1
238	Region238	agg	2950133	-50.7945	2093.5	-40.6709	-99.5411	-974.108	0	5.83215	15.9325	915	11101	11130	11115	64.822	64.8484	64.8346	392.742	392.768	392.754	20150224	02:17:32.2140	20150224	02:18:01.2460	20150224	02:17:46.2300	-69.7392	177.784	-69.739	177.785	-69.7391	177.785	250	8.0.86.31499	3	20170717	13:14:53.8230	E:/2015Tangaroa/WS/WS14.EV	0.03744	-9999	-999	1	-100	0	-50	1	5	1
239	Region239	agg	2950133	-56.1998	1487.59	-42.5178	-99.8696	-973.841	0	14.3869	15.3757	3160	11159	11200	11179	64.8749	64.9114	64.8926	392.795	392.831	392.813	20150224	02:18:30.2770	20150224	02:19:11.3210	20150224	02:18:50.2990	-69.7389	177.787	-69.7388	177.788	-69.7389	177.787	250	8.0.86.31499	3	20170717	13:14:53.8230	E:/2015Tangaroa/WS/WS14.EV	0.03744	-9999	-999	1	-100	0	-50	1	5	1
240	Region240	agg	2950133	-62.2388	356.293	-52.7243	-99.8981	-973.353	0	13.8421	16.2196	2606	12282	12317	12299	65.8812	65.9111	65.8957	393.8	393.829	393.815	20150224	02:37:14.4970	20150224	02:37:49.5350	20150224	02:37:31.5150	-69.7346	177.832	-69.7346	177.833	-69.7346	177.833	250	8.0.86.31499	3	20170717	13:14:53.8230	E:/2015Tangaroa/WS/WS14.EV	0.03744	-9999	-999	1	-100	0	-50	1	5	1
241	Region241	agg	2950133	-54.6562	893.9	-40.3829	-99.6028	-977.649	0	6.05922	11.0039	1014	14189	14220	14204	67.6336	67.6629	67.6479	395.526	395.555	395.54	20150224	03:09:03.5700	20150224	03:09:34.6040	20150224	03:09:18.5860	-69.735	177.911	-69.7349	177.912	-69.7349	177.912	250	8.0.86.31499	3	20170717	13:14:53.8230	E:/2015Tangaroa/WS/WS14.EV	0.03744	-9999	-999	1	-100	0	-50	1	5	1
242	Region242	agg	2950133	-53.3831	897.828	-36.5571	-99.9848	-976.716	0	4.53951	12.1877	3561	14283	14432	14357	67.724	67.8635	67.7942	395.613	395.752	395.683	20150224	03:10:37.6710	20150224	03:13:06.8340	20150224	03:11:51.7520	-69.7346	177.915	-69.734	177.921	-69.7343	177.918	250	8.0.86.31499	3	20170717	13:14:53.8230	E:/2015Tangaroa/WS/WS14.EV	0.03744	-9999	-999	1	-100	0	-50	1	5	1
243	Region243	agg	2950133	-56.3144	467.983	-39.9929	-99.9785	-973.335	0	4.64708	16.9976	2892	14574	14692	14633	67.9845	68.0921	68.0378	395.872	395.98	395.926	20150224	03:15:28.9880	20150224	03:17:27.1170	20150224	03:16:28.0530	-69.7322	177.923	-69.7305	177.924	-69.7313	177.924	250	8.0.86.31499	3	20170717	13:14:53.8230	E:/2015Tangaroa/WS/WS14.EV	0.03744	-9999	-999	1	-100	0	-50	1	5	1
244	Region244	agg	2950133	-57.1491	453.779	-39.4285	-99.9516	-972.985	0	5.46092	17.5713	4141	14716	14860	14788	68.1146	68.2767	68.1888	396.002	396.164	396.077	20150224	03:17:51.1420	20150224	03:20:15.3000	20150224	03:19:03.2200	-69.7301	177.924	-69.7277	177.92	-69.729	177.922	250	8.0.86.31499	3	20170717	13:14:53.8230	E:/2015Tangaroa/WS/WS14.EV	0.03744	-9999	-999	1	-100	0	-50	1	5	1
245	Region245	agg	2950133	-56.7767	833.886	-39.5677	-99.9995	-968.614	0	9.2105	25.0735	63533	14881	16199	15540	68.3048	69.702	68.9459	396.193	397.585	396.835	20150224	03:20:36.3230	20150224	03:42:35.7570	20150224	03:31:36.0390	-69.7273	177.92	-69.7119	177.958	-69.7184	177.929	250	8.0.86.31499	3	20170717	13:14:53.8230	E:/2015Tangaroa/WS/WS14.EV	0.03744	-9999	-999	1	-100	0	-50	1	5	1
246	Region246	agg	2950133	-59.5659	277.108	-43.0516	-99.8456	-970.456	0	5.81766	22.402	2008	16216	16281	16248	69.7229	69.7998	69.7611	397.606	397.683	397.645	20150224	03:42:52.7740	20150224	03:43:57.8450	20150224	03:43:24.8100	-69.7116	177.958	-69.7106	177.961	-69.7111	177.96	250	8.0.86.31499	3	20170717	13:14:53.8230	E:/2015Tangaroa/WS/WS14.EV	0.03744	-9999	-999	1	-100	0	-50	1	5	1
247	Region247	agg	2950133	-55.9413	582.797	-41.2308	-99.7499	-969.195	0	5.31081	25.1891	1472	16329	16381	16355	69.8565	69.9178	69.8871	397.74	397.801	397.771	20150224	03:44:45.8980	20150224	03:45:37.9550	20150224	03:45:11.9260	-69.7099	177.963	-69.7092	177.965	-69.7096	177.964	250	8.0.86.31499	3	20170717	13:14:53.8230	E:/2015Tangaroa/WS/WS14.EV	0.03744	-9999	-999	1	-100	0	-50	1	5	1
248	Region248	agg	2950133	-59.7104	208.884	-43.6064	-99.9096	-969.273	0	4.53369	24.8789	7184	16423	16725	16574	69.9684	70.3493	70.1599	397.852	398.233	398.044	20150224	03:46:20.0010	20150224	03:51:22.3270	20150224	03:48:51.1640	-69.7086	177.966	-69.7038	177.978	-69.7063	177.972	250	8.0.86.31499	3	20170717	13:14:53.8230	E:/2015Tangaroa/WS/WS14.EV	0.03744	-9999	-999	1	-100	0	-50	1	5	1
249	Region249	agg	2950133	-51.7597	1461.95	-36.7072	-93.0829	-949.74	0	5.0864	112.254	532	17874	17893	17883	72.1029	72.1329	72.117	399.985	400.015	399.999	20150224	04:10:32.5410	20150224	04:10:51.5600	20150224	04:10:41.5500	-69.68	178.024	-69.6796	178.025	-69.6798	178.025	250	8.0.86.31499	3	20170717	13:14:53.8230	E:/2015Tangaroa/WS/WS14.EV	0.03744	-9999	-999	1	-100	0	-50	1	5	1
250	Region250	agg	2950133	-54.9936	488.806	-38.3179	-99.9382	-959.244	0	3.58099	59.7565	618	17939	17971	17955	72.205	72.2546	72.2303	400.087	400.137	400.113	20150224	04:11:37.6060	20150224	04:12:09.6370	20150224	04:11:53.6210	-69.6786	178.027	-69.6779	178.028	-69.6782	178.028	250	8.0.86.31499	3	20170717	13:14:53.8230	E:/2015Tangaroa/WS/WS14.EV	0.03744	-9999	-999	1	-100	0	-50	1	5	1
251	Region251	agg	2950133	-54.3981	2678.15	-40.1351	-99.8851	-968.665	0	17.106	25.9002	2147	18207	18230	18218	72.615	72.6498	72.6316	400.498	400.533	400.514	20150224	04:16:05.8700	20150224	04:16:28.8930	20150224	04:16:16.8810	-69.6729	178.038	-69.6724	178.039	-69.6726	178.038	250	8.0.86.31499	3	20170717	13:14:53.8230	E:/2015Tangaroa/WS/WS14.EV	0.03744	-9999	-999	1	-100	0	-50	1	5	1
252	Region252	agg	2950133	-45.0511	8062.21	-34.0596	-98.0201	-958.931	0	5.98512	60.7835	626	18397	18416	18406	72.9073	72.9368	72.9215	400.79	400.82	400.804	20150224	04:19:16.0580	20150224	04:19:35.0770	20150224	04:19:25.0670	-69.6688	178.045	-69.6684	178.046	-69.6686	178.046	250	8.0.86.31499	3	20170717	13:14:53.8230	E:/2015Tangaroa/WS/WS14.EV	0.03744	-9999	-999	1	-100	0	-50	1	5	1
253	Region253	agg	2950133	-56.0223	590.031	-43.1567	-99.6817	-968.897	0	5.47783	26.5035	487	19763	19779	19771	75.0758	75.1059	75.091	402.955	402.985	402.97	20150224	04:42:03.4060	20150224	04:42:19.4210	20150224	04:42:11.4140	-69.6536	178.113	-69.654	178.114	-69.6538	178.114	250	8.0.86.31499	3	20170717	13:14:53.8230	E:/2015Tangaroa/WS/WS14.EV	0.03744	-9999	-999	1	-100	0	-50	1	5	1
254	Region254	agg	2950133	-62.8306	175.233	-50.4732	-98.8497	-971.734	0	7.80169	20.0694	612	20141	20155	20148	75.8029	75.8298	75.8164	403.679	403.706	403.692	20150224	04:48:21.7800	20150224	04:48:35.7940	20150224	04:48:28.7870	-69.6625	178.137	-69.6628	178.138	-69.6626	178.137	250	8.0.86.31499	3	20170717	13:14:53.8230	E:/2015Tangaroa/WS/WS14.EV	0.03744	-9999	-999	1	-100	0	-50	1	5	1
255	Region255	agg	2950133	-54.437	1065.72	-41.6439	-99.9576	-969.473	0	6.86834	24.2535	1329	20592	20628	20610	76.6857	76.7567	76.7213	404.559	404.63	404.595	20150224	04:55:53.2250	20150224	04:56:29.2610	20150224	04:56:11.2430	-69.6733	178.164	-69.6744	178.165	-69.6739	178.165	250	8.0.86.31499	3	20170717	13:14:53.8230	E:/2015Tangaroa/WS/WS14.EV	0.03744	-9999	-999	1	-100	0	-50	1	5	1
256	Region256	agg	2950133	-59.9449	348.597	-46.9191	-99.593	-972.134	0	7.98578	18.9779	2464	20804	20862	20833	77.0814	77.1852	77.1333	404.955	405.059	405.007	20150224	04:59:25.4340	20150224	05:00:23.4920	20150224	04:59:54.4630	-69.6797	178.165	-69.6814	178.165	-69.6806	178.165	250	8.0.86.31499	3	20170717	13:14:53.8230	E:/2015Tangaroa/WS/WS14.EV	0.03744	-9999	-999	1	-100	0	-50	1	5	1
257	Region257	agg	2950133	-53.6375	1621.37	-41.2418	-99.9751	-969.551	0	8.69245	24.471	1091	21140	21163	21151	77.6657	77.702	77.6831	405.541	405.577	405.558	20150224	05:05:01.7680	20150224	05:05:24.7940	20150224	05:05:12.7800	-69.6893	178.161	-69.6898	178.161	-69.6895	178.161	250	8.0.86.31499	3	20170717	13:14:53.8230	E:/2015Tangaroa/WS/WS14.EV	0.03744	-9999	-999	1	-100	0	-50	1	5	1
258	Region258	agg	2950133	-51.0926	1637.2	-38.5431	-99.9357	-970.305	0	4.88502	22.9404	3270	21217	21344	21280	77.795	78.0005	77.8968	405.664	405.859	405.764	20150224	05:06:18.8520	20150224	05:08:25.9900	20150224	05:07:21.9190	-69.6913	178.16	-69.6945	178.159	-69.6929	178.16	250	8.0.86.31499	3	20170717	13:14:53.8230	E:/2015Tangaroa/WS/WS14.EV	0.03744	-9999	-999	1	-100	0	-50	1	5	1
259	Region259	agg	2950133	-56.4256	452.821	-45.3989	-99.1247	-972.371	0	4.61313	18.8483	579	21482	21505	21493	78.2071	78.2409	78.2248	406.061	406.094	406.077	20150224	05:10:44.1410	20150224	05:11:07.1660	20150224	05:10:55.1530	-69.6977	178.157	-69.6983	178.157	-69.698	178.157	250	8.0.86.31499	3	20170717	13:14:53.8230	E:/2015Tangaroa/WS/WS14.EV	0.03744	-9999	-999	1	-100	0	-50	1	5	1
260	Region260	agg	2950133	-49.3876	3034.69	-33.2082	-99.9627	-971.502	0	6.11488	20.3688	4477	21569	21708	21638	78.3347	78.5441	78.4395	406.181	406.368	406.273	20150224	05:12:11.2340	20150224	05:14:30.3860	20150224	05:13:20.3100	-69.6997	178.159	-69.7023	178.163	-69.7009	178.161	250	8.0.86.31499	3	20170717	13:14:53.8230	E:/2015Tangaroa/WS/WS14.EV	0.03744	-9999	-999	1	-100	0	-50	1	5	1
261	Region261	agg	2950133	-52.9897	1568.2	-39.7418	-99.7734	-973.158	0	7.24238	17.36	1212	21914	21945	21929	78.8582	78.9049	78.8825	406.646	406.687	406.665	20150224	05:17:56.6100	20150224	05:18:27.6440	20150224	05:18:11.6260	-69.7058	178.172	-69.7063	178.173	-69.7061	178.172	250	8.0.86.31499	3	20170717	13:14:53.8230	E:/2015Tangaroa/WS/WS14.EV	0.03744	-9999	-999	1	-100	0	-50	1	5	1
262	Region262	agg	2950133	-52.7519	1561.64	-34.5151	-99.9971	-976.235	0	6.82775	12.4401	2678	22078	22152	22115	79.0856	79.1906	79.1344	406.864	406.961	406.912	20150224	05:20:40.7870	20150224	05:21:54.8690	20150224	05:21:17.8280	-69.7081	178.18	-69.709	178.184	-69.7086	178.182	250	8.0.86.31499	3	20170717	13:14:53.8230	E:/2015Tangaroa/WS/WS14.EV	0.03744	-9999	-999	1	-100	0	-50	1	5	1
263	Region263	agg	2950133	-49.257	2966.47	-34.866	-99.9019	-969.733	0	5.80028	23.9973	1456	22564	22611	22587	79.6346	79.6782	79.6561	407.403	407.447	407.425	20150224	05:28:47.3150	20150224	05:29:34.3670	20150224	05:29:10.3400	-69.7067	178.202	-69.7061	178.203	-69.7064	178.202	250	8.0.86.31499	3	20170717	13:14:53.8230	E:/2015Tangaroa/WS/WS14.EV	0.03744	-9999	-999	1	-100	0	-50	1	5	1
264	Region264	agg	2950133	-50.0095	2434.22	-35.4548	-99.973	-968.474	0	5.66005	27.3254	592	22772	22791	22781	79.8676	79.9003	79.8799	407.599	407.62	407.609	20150224	05:32:15.5420	20150224	05:32:34.5620	20150224	05:32:24.5520	-69.7038	178.205	-69.7035	178.206	-69.7037	178.206	250	8.0.86.31499	3	20170717	13:14:53.8230	E:/2015Tangaroa/WS/WS14.EV	0.03744	-9999	-999	1	-100	0	-50	1	5	1
265	Region265	agg	2950133	-57.4786	1018.49	-41.9966	-99.1331	-972.013	0	13.2227	18.7837	1383	23297	23316	23306	80.7047	80.7322	80.7183	408.35	408.378	408.363	20150224	05:41:01.1130	20150224	05:41:20.1330	20150224	05:41:10.1220	-69.692	178.197	-69.6916	178.197	-69.6918	178.197	250	8.0.86.31499	3	20170717	13:14:53.8230	E:/2015Tangaroa/WS/WS14.EV	0.03744	-9999	-999	1	-100	0	-50	1	5	1
266	Region266	agg	2950133	-55.031	1642.05	-41.6174	-99.9306	-969.505	0	12.1336	24.4178	698	23437	23447	23442	103.541	103.57	103.556	431.647	431.676	431.662	20150224	08:04:38.1520	20150224	08:04:48.1620	20150224	08:04:43.1570	-69.3603	178.717	-69.3599	178.718	-69.36	178.718	250	8.0.86.31499	3	20170717	13:14:53.8230	E:/2015Tangaroa/WS/WS14.EV	0.03744	-9999	-999	1	-100	0	-50	1	5	1
267	Region267	agg	2950133	-58.7575	741.776	-41.588	-99.9449	-975.014	0	12.928	13.0852	1555	23527	23549	23538	103.797	103.86	103.828	431.903	431.966	431.934	20150224	08:06:08.2390	20150224	08:06:30.2600	20150224	08:06:19.2490	-69.3566	178.723	-69.3556	178.725	-69.3561	178.724	250	8.0.86.31499	3	20170717	13:14:53.8230	E:/2015Tangaroa/WS/WS14.EV	0.03744	-9999	-999	1	-100	0	-50	1	5	1
268	Region268	agg	2950133	-45.9684	8311.71	-33.6625	-95.4481	-955.053	0	7.6214	80.1772	558	23996	24009	24002	105.134	105.17	105.151	433.241	433.277	433.258	20150224	08:13:57.7210	20150224	08:14:10.7350	20150224	08:14:03.7280	-69.3371	178.754	-69.3366	178.754	-69.3369	178.754	250	8.0.86.31499	3	20170717	13:14:53.8230	E:/2015Tangaroa/WS/WS14.EV	0.03744	-9999	-999	1	-100	0	-50	1	5	1
269	Region269	agg	2950133	-56.1037	1172.41	-40.4122	-99.682	-970.467	0	11.0906	22.2781	638	24380	24390	24385	106.225	106.253	106.239	434.332	434.361	434.347	20150224	08:20:22.1390	20150224	08:20:32.1500	20150224	08:20:27.1440	-69.3212	178.778	-69.3208	178.779	-69.321	178.778	250	8.0.86.31499	3	20170717	13:14:53.8230	E:/2015Tangaroa/WS/WS14.EV	0.03744	-9999	-999	1	-100	0	-50	1	5	1
270	Region270	agg	2950133	-46.5446	6928.34	-32.6006	-83.4682	-941.517	0	7.25433	173.193	607	24846	24861	24853	107.547	107.59	107.566	435.656	435.699	435.677	20150224	08:28:08.6450	20150224	08:28:23.6620	20150224	08:28:15.6530	-69.302	178.808	-69.3014	178.809	-69.3017	178.808	250	8.0.86.31499	3	20170717	13:14:53.8230	E:/2015Tangaroa/WS/WS14.EV	0.03744	-9999	-999	1	-100	0	-50	1	5	1
271	Region271	agg	2950133	-58.1357	721.36	-41.42	-99.9755	-974.918	0	10.895	13.8172	2450	24909	24951	24930	107.727	107.844	107.786	435.837	435.955	435.896	20150224	08:29:11.7150	20150224	08:29:53.7610	20150224	08:29:32.7380	-69.2994	178.812	-69.2977	178.814	-69.2985	178.813	250	8.0.86.31499	3	20170717	13:14:53.8230	E:/2015Tangaroa/WS/WS14.EV	0.03744	-9999	-999	1	-100	0	-50	1	5	1
272	Region272	agg	2950133	-57.7384	928.824	-44.5453	-99.9661	-975.069	0	12.802	13.9098	1339	25393	25412	25402	109.081	109.133	109.105	437.194	437.245	437.218	20150224	08:37:16.2410	20150224	08:37:35.2620	20150224	08:37:25.2510	-69.2796	178.842	-69.2788	178.843	-69.2793	178.842	250	8.0.86.31499	3	20170717	13:14:53.8230	E:/2015Tangaroa/WS/WS14.EV	0.03744	-9999	-999	1	-100	0	-50	1	5	1
273	Region273	agg	2950133	-49.4295	3282.35	-37.5019	-86.3232	-947.024	0	6.67792	132.988	454	25680	25692	25686	109.889	109.923	109.907	438.003	438.036	438.02	20150224	08:42:03.5550	20150224	08:42:15.5680	20150224	08:42:09.5610	-69.2678	178.86	-69.2673	178.86	-69.2675	178.86	250	8.0.86.31499	3	20170717	13:14:53.8230	E:/2015Tangaroa/WS/WS14.EV	0.03744	-9999	-999	1	-100	0	-50	1	5	1
274	Region274	agg	2950133	-49.3213	6674.85	-35.8554	-99.9261	-963.085	0	13.2457	43.157	2563	25802	25838	25820	110.232	110.334	110.283	438.346	438.448	438.397	20150224	08:44:05.6860	20150224	08:44:41.7260	20150224	08:44:23.7060	-69.2627	178.867	-69.2612	178.869	-69.262	178.868	250	8.0.86.31499	3	20170717	13:14:53.8230	E:/2015Tangaroa/WS/WS14.EV	0.03744	-9999	-999	1	-100	0	-50	1	5	1
277	Region277	agg	2950133	-59.2663	278.82	-42.9168	-99.1693	-980.493	0	5.46337	8.08374	800	25969	25996	25982	110.711	110.786	110.747	438.825	438.901	438.862	20150224	08:46:52.8700	20150224	08:47:19.8980	20150224	08:47:05.8830	-69.2557	178.877	-69.2546	178.879	-69.2552	178.878	250	8.0.86.31499	3	20170717	13:14:53.8230	E:/2015Tangaroa/WS/WS14.EV	0.03744	-9999	-999	1	-100	0	-50	1	5	1
278	Region278	agg	2950133	-62.8733	278.301	-45.8123	-81.8477	-943.638	0	12.5128	156.511	1047	25973	25988	25980	110.722	110.765	110.742	438.837	438.879	438.856	20150224	08:46:56.8740	20150224	08:47:11.8900	20150224	08:47:03.8820	-69.2555	178.878	-69.2549	178.878	-69.2552	178.878	250	8.0.86.31499	3	20170717	13:14:53.8230	E:/2015Tangaroa/WS/WS14.EV	0.03744	-9999	-999	1	-100	0	-50	1	5	1
279	Region279	agg	2950133	-46.5485	5499.95	-33.196	-91.476	-951.18	0	5.76385	104.154	422	26008	26021	26014	110.821	110.858	110.838	438.936	438.973	438.953	20150224	08:47:31.9120	20150224	08:47:44.9250	20150224	08:47:37.9180	-69.2541	178.88	-69.2535	178.88	-69.2538	178.88	250	8.0.86.31499	3	20170717	13:14:53.8230	E:/2015Tangaroa/WS/WS14.EV	0.03744	-9999	-999	1	-100	0	-50	1	5	1
280	Region280	agg	2950133	-50.868	1700.67	-36.2557	-99.9911	-962.746	0	4.81869	45.415	252	26022	26031	26026	110.861	110.887	110.872	438.976	439.002	438.987	20150224	08:47:45.9260	20150224	08:47:54.9360	20150224	08:47:49.9300	-69.2535	178.881	-69.2531	178.881	-69.2533	178.881	250	8.0.86.31499	3	20170717	13:14:53.8230	E:/2015Tangaroa/WS/WS14.EV	0.03744	-9999	-999	1	-100	0	-50	1	5	1
282	Region282	agg	2950133	-57.674	501.036	-44.4012	-99.3839	-979.462	0	6.80417	8.83868	1708	26309	26356	26332	111.664	111.794	111.728	439.779	439.911	439.843	20150224	08:52:33.2390	20150224	08:53:20.2890	20150224	08:52:56.2630	-69.2416	178.898	-69.2397	178.901	-69.2407	178.899	250	8.0.86.31499	3	20170717	13:14:53.8230	E:/2015Tangaroa/WS/WS14.EV	0.03744	-9999	-999	1	-100	0	-50	1	5	1
283	Region283	agg	2950133	-61.3757	127.148	-46.2003	-99.0101	-981.244	0	4.04932	7.5308	360	26392	26408	26400	111.897	111.941	111.919	440.012	440.056	440.034	20150224	08:53:56.3290	20150224	08:54:12.3470	20150224	08:54:04.3380	-69.2382	178.903	-69.2376	178.904	-69.2379	178.903	250	8.0.86.31499	3	20170717	13:14:53.8230	E:/2015Tangaroa/WS/WS14.EV	0.03744	-9999	-999	1	-100	0	-50	1	5	1
284	Region284	agg	2950133	-53.7853	1134.51	-42.4828	-80.9083	-940.442	0	6.29281	185.702	362	26460	26470	26465	112.087	112.116	112.101	440.202	440.231	440.217	20150224	08:55:04.4040	20150224	08:55:14.4140	20150224	08:55:09.4090	-69.2354	178.907	-69.235	178.907	-69.2352	178.907	250	8.0.86.31499	3	20170717	13:14:53.8230	E:/2015Tangaroa/WS/WS14.EV	0.03744	-9999	-999	1	-100	0	-50	1	5	1
285	Region285	agg	2950133	-50.6861	1394.29	-35.6497	-99.8454	-981.808	0	3.7885	7.20656	317	26480	26495	26487	112.144	112.186	112.164	440.261	440.302	440.28	20150224	08:55:24.4250	20150224	08:55:39.4410	20150224	08:55:31.4320	-69.2346	178.908	-69.2339	178.909	-69.2343	178.908	250	8.0.86.31499	3	20170717	13:14:53.8230	E:/2015Tangaroa/WS/WS14.EV	0.03744	-9999	-999	1	-100	0	-50	1	5	1
286	Region286	agg	2950133	-56.614	1048.44	-43.7656	-99.8321	-976.998	0	11.1544	11.2119	1050	26551	26568	26559	112.345	112.393	112.367	440.46	440.508	440.483	20150224	08:56:35.5010	20150224	08:56:52.5200	20150224	08:56:43.5100	-69.2316	178.912	-69.2309	178.913	-69.2313	178.913	250	8.0.86.31499	3	20170717	13:14:53.8230	E:/2015Tangaroa/WS/WS14.EV	0.03744	-9999	-999	1	-100	0	-50	1	5	1
287	Region287	agg	2950133	-47.1566	4816.3	-36.3976	-99.3479	-961.756	0	5.80607	49.3096	334	27715	27725	27720	115.535	115.562	115.548	443.653	443.68	443.666	20150224	09:16:00.7690	20150224	09:16:10.7800	20150224	09:16:05.7750	-69.1846	178.98	-69.1842	178.981	-69.1844	178.981	250	8.0.86.31499	3	20170717	13:14:53.8230	E:/2015Tangaroa/WS/WS14.EV	0.03744	-9999	-999	1	-100	0	-50	1	5	1
293	Region293	agg	2950133	-51.2633	1112.01	-36.366	-99.4343	-981.637	0	3.45103	7.2905	379	34587	34607	34597	130.909	130.946	130.928	459.02	459.056	459.038	20150224	11:10:39.8850	20150224	11:10:59.9070	20150224	11:10:49.8960	-68.9626	179.324	-68.962	179.324	-68.9623	179.324	250	8.0.86.31499	3	20170717	13:14:53.8230	E:/2015Tangaroa/WS/WS14.EV	0.03744	-9999	-999	1	-100	0	-50	1	5	1
300	Region300	agg	2950133	-56.4293	423.842	-41.1176	-99.9487	-980.751	0	4.32153	7.91439	113	35194	35198	35196	133.843	133.874	133.859	461.958	461.989	461.974	20150224	11:38:17.5950	20150224	11:38:33.6000	20150224	11:38:25.5970	-68.9215	179.394	-68.921	179.395	-68.9212	179.394	250	8.0.86.31499	3	20170717	13:14:53.8230	E:/2015Tangaroa/WS/WS14.EV	0.03744	-9999	-999	1	-100	0	-50	1	5	1
305	Region305	agg	2950133	-50.4728	1034.83	-35.7181	-98.9369	-982.216	0	2.67705	6.99197	168	35342	35353	35347	134.841	134.919	134.875	462.957	463.036	462.992	20150224	11:48:09.7760	20150224	11:48:53.7900	20150224	11:48:29.7820	-68.9076	179.418	-68.9065	179.42	-68.9071	179.419	250	8.0.86.31499	3	20170717	13:14:53.8230	E:/2015Tangaroa/WS/WS14.EV	0.03744	-9999	-999	1	-100	0	-50	1	5	1
307	Region307	agg	2950133	-40.6149	14235.9	-25.9462	-99.4883	-980.171	0	3.80524	8.43665	199	35413	35422	35417	135.301	135.359	135.327	463.419	463.476	463.444	20150224	11:52:53.8630	20150224	11:53:29.8730	20150224	11:53:09.8670	-68.9012	179.429	-68.9004	179.43	-68.9008	179.43	250	8.0.86.31499	3	20170717	13:14:53.8230	E:/2015Tangaroa/WS/WS14.EV	0.03744	-9999	-999	1	-100	0	-50	1	5	1
316	Region316	agg	2950133	-62.4758	60.5877	-52.0845	-97.9289	-981.657	0	2.48583	7.1318	182	35948	35961	35954	138.277	138.346	138.308	466.4	466.469	466.431	20150224	12:28:34.5140	20150224	12:29:26.5290	20150224	12:28:58.5210	-68.8611	179.505	-68.8601	179.507	-68.8607	179.506	250	8.0.86.31499	3	20170717	13:14:53.8230	E:/2015Tangaroa/WS/WS14.EV	0.03744	-9999	-999	1	-100	0	-50	1	5	1
321	Region321	agg	2950133	-59.1442	150.971	-42.3406	-99.8458	-981.336	0	2.87624	7.55231	361	36105	36128	36116	139.125	139.257	139.19	467.249	467.382	467.315	20150224	12:39:02.7040	20150224	12:40:34.7320	20150224	12:39:46.7180	-68.8516	179.53	-68.8517	179.536	-68.8516	179.533	250	8.0.86.31499	3	20170717	13:14:53.8230	E:/2015Tangaroa/WS/WS14.EV	0.03744	-9999	-999	1	-100	0	-50	1	5	1
322	Region322	agg	2950133	-60.32	146.864	-48.7492	-99.5645	-981.492	0	3.66791	7.37141	211	36146	36156	36151	139.352	139.403	139.378	467.477	467.527	467.502	20150224	12:41:46.7550	20150224	12:42:26.7670	20150224	12:42:06.7610	-68.8518	179.54	-68.8518	179.542	-68.8518	179.541	250	8.0.86.31499	3	20170717	13:14:53.8230	E:/2015Tangaroa/WS/WS14.EV	0.03744	-9999	-999	1	-100	0	-50	1	5	1
329	Region329	agg	2950133	-59.7079	182.407	-46.5128	-98.6493	-981.182	0	3.95674	7.66507	269	36550	36562	36556	141.393	141.453	141.423	469.521	469.581	469.55	20150224	13:08:43.2220	20150224	13:09:31.2310	20150224	13:09:07.2260	-68.8543	179.631	-68.8543	179.633	-68.8543	179.632	250	8.0.86.31499	3	20170717	13:14:53.8230	E:/2015Tangaroa/WS/WS14.EV	0.03744	-9999	-999	1	-100	0	-50	1	5	1
334	Region334	agg	2950133	-50.2951	1749.7	-36.5552	-99.9196	-979.974	0	4.3449	8.48933	409	36777	36794	36785	142.543	142.629	142.584	470.665	470.751	470.706	20150224	13:23:51.4070	20150224	13:24:59.4210	20150224	13:24:23.4140	-68.8553	179.682	-68.8554	179.685	-68.8554	179.683	250	8.0.86.31499	3	20170717	13:14:53.8230	E:/2015Tangaroa/WS/WS14.EV	0.03744	-9999	-999	1	-100	0	-50	1	5	1
336	Region336	agg	2950133	-56.393	431.806	-44.0811	-99.2692	-981.082	0	4.36614	7.82179	137	36910	36915	36912	143.228	143.255	143.238	471.35	471.378	471.361	20150224	13:32:43.5150	20150224	13:33:03.5190	20150224	13:32:51.5170	-68.8559	179.712	-68.8559	179.713	-68.8559	179.713	250	8.0.86.31499	3	20170717	13:14:53.8230	E:/2015Tangaroa/WS/WS14.EV	0.03744	-9999	-999	1	-100	0	-50	1	5	1
337	Region337	agg	2950133	-59.0457	347.613	-42.4229	-97.3271	-978.404	0	6.47409	9.71581	237	36961	36967	36964	143.499	143.532	143.516	471.623	471.656	471.639	20150224	13:36:07.5560	20150224	13:36:31.5600	20150224	13:36:19.5580	-68.8561	179.724	-68.8562	179.726	-68.8562	179.725	250	8.0.86.31499	3	20170717	13:14:53.8230	E:/2015Tangaroa/WS/WS14.EV	0.03744	-9999	-999	1	-100	0	-50	1	5	1
340	Region340	agg	2950133	-57.1439	406.807	-40.4099	-99.7336	-979.354	0	4.88971	8.99739	358	37100	37113	37106	144.222	144.287	144.252	472.346	472.413	472.378	20150224	13:45:23.6690	20150224	13:46:15.6800	20150224	13:45:47.6740	-68.8565	179.756	-68.8566	179.759	-68.8566	179.758	250	8.0.86.31499	3	20170717	13:14:53.8230	E:/2015Tangaroa/WS/WS14.EV	0.03744	-9999	-999	1	-100	0	-50	1	5	1
345	Region345	agg	2950133	-57.719	349.778	-41.7879	-99.3488	-981.082	0	4.79957	7.73176	251	37265	37274	37269	145.058	145.104	145.079	473.184	473.23	473.205	20150224	13:56:23.8030	20150224	13:56:59.8110	20150224	13:56:39.8070	-68.8574	179.794	-68.8575	179.796	-68.8574	179.794	250	8.0.86.31499	3	20170717	13:14:53.8230	E:/2015Tangaroa/WS/WS14.EV	0.03744	-9999	-999	1	-100	0	-50	1	5	1
356	Region356	agg	2950133	-61.3408	138.201	-51.0977	-99.3847	-980.292	0	4.36614	8.38847	137	37954	37959	37956	148.316	148.339	148.325	476.425	476.447	476.434	20150224	14:42:20.5910	20150224	14:42:40.5970	20150224	14:42:28.5940	-68.8606	179.936	-68.8606	179.937	-68.8606	179.937	250	8.0.86.31499	3	20170717	13:14:53.8230	E:/2015Tangaroa/WS/WS14.EV	0.03744	-9999	-999	1	-100	0	-50	1	5	1
358	Region358	agg	2950133	-53.7701	957.853	-37.2926	-99.7813	-977.502	0	5.29435	10.174	886	37993	38024	38008	148.499	148.651	148.575	476.608	476.761	476.685	20150224	14:44:56.6390	20150224	14:47:00.6770	20150224	14:45:56.6570	-68.8606	179.944	-68.8607	179.951	-68.8606	179.948	250	8.0.86.31499	3	20170717	13:14:53.8230	E:/2015Tangaroa/WS/WS14.EV	0.03744	-9999	-999	1	-100	0	-50	1	5	1
363	Region363	agg	2950133	-61.8025	60.5895	-48.0935	-95.628	-982.264	0	2.12889	6.78308	167	38185	38199	38192	149.387	149.45	149.419	477.498	477.562	477.53	20150224	14:57:44.8720	20150224	14:58:40.8890	20150224	14:58:12.8810	-68.8609	179.984	-68.8609	179.986	-68.8609	179.985	250	8.0.86.31499	3	20170717	13:14:53.8230	E:/2015Tangaroa/WS/WS14.EV	0.03744	-9999	-999	1	-100	0	-50	1	5	1
366	Region366	agg	2950133	-51.7612	1093.84	-35.4498	-99.7036	-981.493	0	3.80697	7.43916	219	38271	38281	38276	149.774	149.82	149.798	477.88	477.924	477.902	20150224	15:03:28.9770	20150224	15:04:08.9880	20150224	15:03:48.9830	-68.8612	-180	-68.8612	-179.998	-68.8612	-179.999	250	8.0.86.31499	3	20170717	13:14:53.8230	E:/2015Tangaroa/WS/WS14.EV	0.03744	-9999	-999	1	-100	0	-50	1	5	1
368	Region368	agg	2950133	-52.2099	1218.07	-34.8619	-99.7454	-982.179	0	4.70077	7.63835	295	38327	38338	38332	150.068	150.128	150.095	478.172	478.233	478.2	20150224	15:07:13.0430	20150224	15:07:57.0570	20150224	15:07:33.0500	-68.8612	-179.987	-68.8611	-179.984	-68.8612	-179.985	250	8.0.86.31499	3	20170717	13:14:53.8230	E:/2015Tangaroa/WS/WS14.EV	0.03744	-9999	-999	1	-100	0	-50	1	5	1
369	Region369	agg	2950133	-56.1931	360.396	-39.6209	-99.8621	-981.119	0	3.48017	7.93729	273	38372	38386	38379	150.326	150.411	150.367	478.43	478.516	478.472	20150224	15:10:13.0980	20150224	15:11:09.1150	20150224	15:10:41.1070	-68.861	-179.975	-68.8611	-179.971	-68.8611	-179.973	250	8.0.86.31499	3	20170717	13:14:53.8230	E:/2015Tangaroa/WS/WS14.EV	0.03744	-9999	-999	1	-100	0	-50	1	5	1
370	Region370	agg	2950133	-54.8754	375.5	-41.3556	-99.1646	-981.669	0	2.67705	7.49051	168	38403	38414	38408	150.515	150.583	150.546	478.62	478.689	478.651	20150224	15:12:17.1370	20150224	15:13:01.1500	20150224	15:12:37.1420	-68.861	-179.967	-68.8609	-179.963	-68.8609	-179.965	250	8.0.86.31499	3	20170717	13:14:53.8230	E:/2015Tangaroa/WS/WS14.EV	0.03744	-9999	-999	1	-100	0	-50	1	5	1
372	Region372	agg	2950133	-54.8934	417.347	-42.5853	-97.8847	-981.76	0	2.98778	7.12707	125	38490	38497	38493	151.08	151.125	151.1	479.185	479.231	479.205	20150224	15:18:05.2420	20150224	15:18:33.2510	20150224	15:18:17.2450	-68.8606	-179.941	-68.8606	-179.939	-68.8606	-179.94	250	8.0.86.31499	3	20170717	13:14:53.8230	E:/2015Tangaroa/WS/WS14.EV	0.03744	-9999	-999	1	-100	0	-50	1	5	1
374	Region374	agg	2950133	-55.7044	502.307	-38.9422	-99.5173	-982.045	0	4.33427	7.77666	136	38526	38531	38528	151.316	151.349	151.329	479.423	479.455	479.435	20150224	15:20:29.2850	20150224	15:20:49.2920	20150224	15:20:37.2880	-68.8605	-179.931	-68.8604	-179.929	-68.8604	-179.93	250	8.0.86.31499	3	20170717	13:14:53.8230	E:/2015Tangaroa/WS/WS14.EV	0.03744	-9999	-999	1	-100	0	-50	1	5	1
375	Region375	agg	2950133	-52.5718	952.757	-37.3632	-99.8266	-982.193	0	3.99646	7.85091	209	38553	38562	38557	151.496	151.556	151.523	479.602	479.661	479.629	20150224	15:22:17.3190	20150224	15:22:53.3300	20150224	15:22:33.3240	-68.8604	-179.922	-68.8603	-179.92	-68.8603	-179.921	250	8.0.86.31499	3	20170717	13:14:53.8230	E:/2015Tangaroa/WS/WS14.EV	0.03744	-9999	-999	1	-100	0	-50	1	5	1
377	Region377	agg	2950133	-57.8671	218.1	-36.9315	-99.8004	-981.135	0	3.0965	8.01782	502	38705	38735	38720	152.502	152.702	152.605	480.608	480.809	480.712	20150224	15:32:25.5040	20150224	15:34:25.5420	20150224	15:33:25.5230	-68.8597	-179.877	-68.8597	-179.868	-68.8596	-179.873	250	8.0.86.31499	3	20170717	13:14:53.8230	E:/2015Tangaroa/WS/WS14.EV	0.03744	-9999	-999	1	-100	0	-50	1	5	1
378	Region378	agg	2950133	-50.3685	7101.8	-38.044	-99.6902	-970.114	0	17.9362	22.6665	469	38753	38757	38755	152.817	152.843	152.83	480.924	480.95	480.937	20150224	15:35:37.5630	20150224	15:35:53.5690	20150224	15:35:45.5660	-68.8596	-179.863	-68.8596	-179.862	-68.8596	-179.863	250	8.0.86.31499	3	20170717	13:14:53.8230	E:/2015Tangaroa/WS/WS14.EV	0.03744	-9999	-999	1	-100	0	-50	1	5	1
380	Region380	agg	2950133	-56.6246	681.301	-44.3621	-99.9	-979.641	0	7.26628	8.7847	152	38924	38927	38925	154.357	154.391	154.367	482.465	482.499	482.475	20150224	15:50:20.0570	20150224	15:50:38.8610	20150224	15:50:25.4390	-68.8587	-179.794	-68.8587	-179.792	-68.8587	-179.793	250	8.0.86.31499	3	20170717	13:14:53.8230	E:/2015Tangaroa/WS/WS14.EV	0.03744	-9999	-999	1	-100	0	-50	1	5	1
[truncated: 694 more rows]
[truncated: 62 more columns]
